# Supplementary material for: Proteomic Analyses Identify Therapeutic Targets in Hepatocellular Carcinoma
Source: Front Oncol. 2022 Mar 30;12:814120. doi: 10.3389/fonc.2022.814120 (PMC9006883; doi:10.3389/fonc.2022.814120)
Supplement: Supplementary file 1 [file DataSheet_1.xlsx]

## Sheet: Figure 1B
Gene	Pathway	logFC	FDR	Data
HKDC1	Other	4.1183	2.30831e-18	HCC-Gao
CSNK2B	Other	3.27485	2.01649e-43	HCC-Gao
CHKA	Other	2.99745	2.65924e-32	HCC-Gao
NDRG1	Other	2.97943	1.2872e-24	HCC-Gao
STK39	Other	2.97389	6.82724e-22	HCC-Gao
PRKDC	Other	2.74033	3.26284e-72	HCC-Gao
SRPK1	Other	2.69256	4.08092e-60	HCC-Gao
VRK1	Other	2.32661	1.92668e-38	HCC-Gao
DCK	Other	2.31753	1.7177e-32	HCC-Gao
TRIM24	Other	2.20747	1.58256e-37	HCC-Gao
UCK2	Other	2.1155	5.54924e-34	HCC-Gao
TRIM28	Other	2.09621	9.33635e-30	HCC-Gao
RPS6KA3	TP53	2.09284	2.34166e-32	HCC-Gao
DTYMK	Other	2.0809	2.62211e-34	HCC-Gao
HK2	Other	1.90214	1.1067e-07	HCC-Gao
MAPK1	RTK RAS	1.88246	7.32256e-44	HCC-Gao
SRM	Other	1.87743	6.0947e-32	HCC-Gao
NME2	Other	1.75307	5.11859e-32	HCC-Gao
PRPF4	Other	1.74318	5.04505e-57	HCC-Gao
RIPK2	Other	1.61768	2.7549e-20	HCC-Gao
PRKCI	Other	1.60124	1.86957e-30	HCC-Gao
MNAT1	Other	1.56456	2.69624e-31	HCC-Gao
GSK3B	WNT	1.56227	1.48952e-44	HCC-Gao
PRPF4B	Other	1.46604	1.65974e-43	HCC-Gao
CDK5	Other	1.46353	8.50179e-28	HCC-Gao
STK3	HIPPO	1.43748	1.36641e-22	HCC-Gao
CDK7	Other	1.41033	2.15621e-42	HCC-Gao
SCYL3	Other	1.40284	6.78554e-21	HCC-Gao
NME1	Other	1.39049	4.99799e-16	HCC-Gao
CDK12	Other	1.37277	1.53289e-40	HCC-Gao
PNKP	Other	1.3691	6.14155e-29	HCC-Gao
MAPK14	Other	1.28563	1.82842e-38	HCC-Gao
FASTKD5	Other	1.2405	3.54142e-18	HCC-Gao
CDK4	Cell Cycle	1.23499	1.98504e-11	HCC-Gao
CDK11B	Other	1.22737	2.66655e-43	HCC-Gao
PMVK	Other	1.2197	1.289e-20	HCC-Gao
SRPK2	Other	1.2181	3.87654e-30	HCC-Gao
MAPKAPK2	Other	1.21746	1.89833e-25	HCC-Gao
CDK2	Cell Cycle	1.20544	2.51797e-14	HCC-Gao
TRIM33	Other	1.19266	2.06856e-30	HCC-Gao
CSNK2A1	Other	1.14678	5.23211e-49	HCC-Gao
AAK1	Other	1.14449	1.79484e-24	HCC-Gao
BRD2	Other	1.1354	5.02675e-29	HCC-Gao
ITPKC	Other	1.12814	2.10227e-21	HCC-Gao
FGFR4	RTK RAS	1.10382	3.48446e-09	HCC-Gao
NEK7	Other	1.10278	8.75704e-23	HCC-Gao
NME6	Other	1.08691	1.29164e-13	HCC-Gao
PAK1	Other	1.06186	5.69291e-12	HCC-Gao
ERBB3	RTK RAS	1.05468	5.98692e-12	HCC-Gao
IRAK1	Other	1.03546	2.15476e-17	HCC-Gao
CSNK1D	HIPPO	1.00152	2.92119e-28	HCC-Gao
UCKL1	Other	0.963837	4.3473e-22	HCC-Gao
ITPK1	Other	0.892214	4.1888e-09	HCC-Gao
GSK3A	Other	0.882119	4.61524e-23	HCC-Gao
PRKCE	Other	0.864018	3.50305e-07	HCC-Gao
PFKP	Other	0.839543	0.000387724	HCC-Gao
NRBP1	Other	0.837962	2.73542e-11	HCC-Gao
TRRAP	Other	0.824733	6.47065e-32	HCC-Gao
STK24	Other	0.822611	3.66254e-15	HCC-Gao
CDK6	Cell Cycle	0.81487	0.000209656	HCC-Gao
BRD3	Other	0.802344	4.58025e-09	HCC-Gao
PDK1	PI3K	0.795359	1.53483e-05	HCC-Gao
PRKAA2	Other	0.776557	0.00777399	HCC-Gao
INSR	RTK RAS	0.765688	5.32699e-09	HCC-Gao
PAK4	Other	0.751879	1.04236e-11	HCC-Gao
ROCK2	Other	0.747125	4.07933e-12	HCC-Gao
AGK	Other	0.744238	8.93091e-13	HCC-Gao
BRD4	Other	0.716787	3.35265e-16	HCC-Gao
MAP2K6	Other	0.703859	3.64097e-05	HCC-Gao
IP6K1	Other	0.688613	2.05885e-09	HCC-Gao
PIP4K2C	Other	0.673741	8.33872e-09	HCC-Gao
TAOK3	HIPPO	0.615651	5.1661e-15	HCC-Gao
MST1	Other	0.61106	9.97234e-05	HCC-Gao
PAK2	Other	0.592127	5.38557e-10	HCC-Gao
GALK2	Other	0.588184	0.000118519	HCC-Gao
PRKCA	Other	0.587689	6.08545e-05	HCC-Gao
CSNK1A1	Other	0.564615	1.09099e-14	HCC-Gao
RIOK2	Other	0.553352	6.94875e-05	HCC-Gao
PTK2	Other	0.552195	2.65481e-07	HCC-Gao
RFK	Other	0.543345	1.71237e-05	HCC-Gao
PIK3CB	PI3K	0.534037	1.92579e-09	HCC-Gao
NEK9	Other	0.526451	7.89694e-07	HCC-Gao
VRK2	Other	0.5254	3.27851e-08	HCC-Gao
PRKD2	Other	0.507202	4.21059e-10	HCC-Gao
MAPK3	RTK RAS	0.495236	4.60715e-07	HCC-Gao
CHUK	Other	0.485786	7.33611e-07	HCC-Gao
SMG1	Other	0.481419	8.50065e-14	HCC-Gao
PDPK1	Other	0.468987	8.67307e-09	HCC-Gao
DAPK3	Other	0.468803	0.000818046	HCC-Gao
SRC	Other	0.463333	0.0143344	HCC-Gao
FASTKD2	Other	0.45279	1.23552e-05	HCC-Gao
TAOK1	HIPPO	0.441328	4.58376e-07	HCC-Gao
PI4K2A	Other	0.429558	0.000156084	HCC-Gao
MAP4K3	Other	0.419528	0.000176292	HCC-Gao
STK4	HIPPO	0.412451	0.00189909	HCC-Gao
WNK1	Other	0.373857	1.3422e-05	HCC-Gao
RPS6KB2	Other	0.369645	0.0161309	HCC-Gao
PRKCD	Other	0.368371	0.00965169	HCC-Gao
CDK9	Other	0.367807	2.44835e-07	HCC-Gao
TP53RK	Other	0.363673	1.7749e-05	HCC-Gao
PRKRA	Other	0.349532	0.00110405	HCC-Gao
RAF1	RTK RAS	0.335193	2.84651e-05	HCC-Gao
ABL1	RTK RAS	0.316838	0.0011578	HCC-Gao
MAP3K4	Other	0.316814	0.000793552	HCC-Gao
TWF1	Other	0.302328	1.48853e-05	HCC-Gao
EPHB4	Other	0.299252	0.0157318	HCC-Gao
NME3	Other	0.299042	0.0307288	HCC-Gao
STK38	Other	0.299001	0.000258341	HCC-Gao
TAF1	Other	0.295014	0.000287282	HCC-Gao
EIF2AK2	Other	0.286617	0.00387581	HCC-Gao
MAPKAPK3	Other	0.285631	0.00641738	HCC-Gao
MAP4K4	Other	0.285233	0.00333925	HCC-Gao
PKN2	Other	0.279614	0.000152749	HCC-Gao
MTOR	PI3K	0.273064	5.18652e-05	HCC-Gao
MAP3K7	Other	0.271228	0.000134293	HCC-Gao
CSNK2A2	Other	0.263927	0.000406696	HCC-Gao
ULK3	Other	0.263765	0.00902267	HCC-Gao
CDK17	Other	0.262334	0.000440452	HCC-Gao
MET	RTK RAS	0.25024	0.160811	HCC-Gao
GAK	Other	0.246991	0.00197643	HCC-Gao
SCYL2	Other	0.239508	0.00147732	HCC-Gao
PGK1	Other	0.20941	0.076249	HCC-Gao
GUK1	Other	0.178861	0.0702935	HCC-Gao
RIPK1	Other	0.144927	0.0314238	HCC-Gao
PXK	Other	0.135129	0.179669	HCC-Gao
PIK3C2A	Other	0.128677	0.0400455	HCC-Gao
NRBP2	Other	0.123545	0.490037	HCC-Gao
TRIO	Other	0.115508	0.169412	HCC-Gao
TAOK2	HIPPO	0.0978009	0.420213	HCC-Gao
FRK	Other	0.0714525	0.605717	HCC-Gao
RPS6KB1	PI3K	0.0694115	0.533672	HCC-Gao
PIK3C2B	Other	0.0419515	0.729158	HCC-Gao
MADD	Other	0.0291025	0.724877	HCC-Gao
SLC22A18	Other	0.0274143	0.906467	HCC-Gao
MARK2	Other	0.0194184	0.799779	HCC-Gao
STK25	Other	0.00789798	0.918988	HCC-Gao
PIK3C3	Other	0.0036775	0.961648	HCC-Gao
LMTK2	Other	-0.00465863	0.965821	HCC-Gao
PFKM	Other	-0.00546841	0.978976	HCC-Gao
FN3KRP	Other	-0.017708	0.888447	HCC-Gao
TWF2	Other	-0.0208714	0.878924	HCC-Gao
ATM	TP53	-0.0360048	0.696211	HCC-Gao
PRKAR2A	Other	-0.036083	0.691064	HCC-Gao
MAP4K5	Other	-0.0363104	0.713721	HCC-Gao
PRKAB1	Other	-0.0479303	0.694833	HCC-Gao
IKBKB	Other	-0.0532703	0.615234	HCC-Gao
EIF2AK4	Other	-0.0592798	0.48869	HCC-Gao
STK38L	Other	-0.0600201	0.44014	HCC-Gao
PI4K2B	Other	-0.101472	0.282981	HCC-Gao
RPS6KA4	Other	-0.155344	0.142105	HCC-Gao
PRKACB	Other	-0.159604	0.354232	HCC-Gao
MLKL	Other	-0.15966	0.274451	HCC-Gao
IRAK4	Other	-0.167502	0.0427223	HCC-Gao
VRK3	Other	-0.169411	0.161897	HCC-Gao
DYRK1A	Other	-0.169926	0.0557129	HCC-Gao
TBK1	Other	-0.183815	0.0126136	HCC-Gao
PFKFB2	Other	-0.194428	0.191185	HCC-Gao
PPIP5K2	Other	-0.213863	0.00732647	HCC-Gao
MAPK9	Other	-0.233803	0.00610668	HCC-Gao
SLK	Other	-0.244567	0.00452022	HCC-Gao
BCR	Other	-0.251878	0.00415948	HCC-Gao
PKN1	Other	-0.259027	0.0293927	HCC-Gao
CDC42BPA	Other	-0.263292	0.00674108	HCC-Gao
MAP2K2	RTK RAS	-0.272913	3.50436e-05	HCC-Gao
CSNK1G3	Other	-0.274028	3.08683e-05	HCC-Gao
TYK2	Other	-0.308503	0.00398289	HCC-Gao
PRKAR1A	Other	-0.315746	0.00642059	HCC-Gao
SIK2	Other	-0.317352	0.00166193	HCC-Gao
OXSR1	Other	-0.353897	1.81716e-06	HCC-Gao
PIKFYVE	Other	-0.380231	3.12589e-08	HCC-Gao
RIOK3	Other	-0.386749	0.000350577	HCC-Gao
HK1	Other	-0.39377	0.0129649	HCC-Gao
CASK	Other	-0.401861	0.000210121	HCC-Gao
LYN	Other	-0.406246	0.00269968	HCC-Gao
SCYL1	Other	-0.434731	3.76397e-07	HCC-Gao
PRKACA	Other	-0.443622	4.27448e-05	HCC-Gao
TBCK	Other	-0.457004	1.04963e-10	HCC-Gao
CAMK2G	Other	-0.46619	4.63008e-07	HCC-Gao
CSK	Other	-0.471244	1.69992e-07	HCC-Gao
ADCK5	Other	-0.478868	0.00486593	HCC-Gao
MAP3K5	Other	-0.48002	0.000794694	HCC-Gao
MAP3K2	Other	-0.480993	7.76601e-14	HCC-Gao
PANK2	Other	-0.493346	4.13968e-08	HCC-Gao
EEF2K	Other	-0.53127	4.56361e-07	HCC-Gao
SYK	Other	-0.536733	0.00225129	HCC-Gao
MAP3K11	Other	-0.537434	1.39936e-10	HCC-Gao
ARAF	RTK RAS	-0.538987	4.10469e-08	HCC-Gao
CMPK2	Other	-0.54418	0.00103475	HCC-Gao
MAP2K7	Other	-0.544469	0.000481037	HCC-Gao
PIK3R4	Other	-0.546514	1.66672e-16	HCC-Gao
SGK3	Other	-0.558655	8.31126e-06	HCC-Gao
GRK6	Other	-0.591687	1.92479e-07	HCC-Gao
ROCK1	Other	-0.623378	1.6465e-17	HCC-Gao
MARK3	Other	-0.661672	3.89353e-13	HCC-Gao
YES1	Other	-0.680754	2.40691e-12	HCC-Gao
PDK3	Other	-0.70033	4.3867e-07	HCC-Gao
EGFR	RTK RAS	-0.743174	8.93943e-05	HCC-Gao
MAGI3	Other	-0.755566	1.68571e-11	HCC-Gao
SGK2	Other	-0.782955	5.20622e-08	HCC-Gao
ACTR2	Other	-0.789772	4.11108e-20	HCC-Gao
FN3K	Other	-0.802063	2.95628e-05	HCC-Gao
PIK3CA	PI3K	-0.811964	3.32401e-19	HCC-Gao
PDXK	Other	-0.817347	4.10921e-11	HCC-Gao
NADK	Other	-0.828125	7.14838e-14	HCC-Gao
MAP2K3	Other	-0.841855	8.16162e-13	HCC-Gao
TTN	Other	-0.85838	5.43615e-06	HCC-Gao
CAMK1	Other	-0.877121	1.54514e-17	HCC-Gao
CDC42BPB	Other	-0.900008	5.82873e-23	HCC-Gao
PDGFRB	RTK RAS	-0.930281	1.97815e-08	HCC-Gao
PIP5K1C	Other	-0.940834	1.31773e-14	HCC-Gao
CDK18	Other	-0.964867	2.43419e-11	HCC-Gao
GALK1	Other	-0.969646	4.27314e-06	HCC-Gao
RNASEL	Other	-0.979747	2.18234e-10	HCC-Gao
DGKA	Other	-1.03232	9.75945e-08	HCC-Gao
STK10	Other	-1.03707	1.01738e-12	HCC-Gao
SIK3	Other	-1.04246	3.42035e-25	HCC-Gao
PI4KA	Other	-1.06048	6.7773e-31	HCC-Gao
PIP4K2B	Other	-1.08944	4.33376e-24	HCC-Gao
BTK	Other	-1.09307	1.06041e-09	HCC-Gao
MERTK	Other	-1.1046	2.83157e-11	HCC-Gao
CAMK1D	Other	-1.1179	4.17696e-08	HCC-Gao
BRAF	RTK RAS	-1.13839	1.98714e-09	HCC-Gao
PIK3R1	PI3K	-1.13865	1.06176e-37	HCC-Gao
RPS6KA1	Other	-1.15442	1.92282e-10	HCC-Gao
MAGI1	Other	-1.16302	8.61947e-28	HCC-Gao
TK2	Other	-1.19324	8.21442e-14	HCC-Gao
PANK4	Other	-1.29617	7.00018e-25	HCC-Gao
JAK1	Other	-1.30755	9.06702e-32	HCC-Gao
DAPK1	Other	-1.31237	5.44077e-21	HCC-Gao
PDK2	Other	-1.36725	1.7825e-17	HCC-Gao
ETNK2	Other	-1.40766	4.55875e-08	HCC-Gao
MAST3	Other	-1.46391	1.16518e-22	HCC-Gao
CHKB	Other	-1.46936	2.31369e-28	HCC-Gao
CAMK2D	Other	-1.47698	3.26154e-34	HCC-Gao
MAP2K4	Other	-1.50954	1.01445e-40	HCC-Gao
DGUOK	Other	-1.51439	8.78702e-24	HCC-Gao
ERBB2	RTK RAS	-1.51588	5.97531e-14	HCC-Gao
STK16	Other	-1.52534	1.65012e-27	HCC-Gao
FUK	Other	-1.52795	1.34582e-30	HCC-Gao
AKT2	PI3K	-1.55201	6.91615e-40	HCC-Gao
BMP2K	Other	-1.59194	1.0715e-36	HCC-Gao
CMPK1	Other	-1.5921	3.58603e-26	HCC-Gao
NAGK	Other	-1.60752	2.83656e-28	HCC-Gao
DCAKD	Other	-1.63503	2.00141e-28	HCC-Gao
ZAP70	Other	-1.63597	3.60815e-12	HCC-Gao
AK1	Other	-1.64595	6.37052e-24	HCC-Gao
PIP4K2A	Other	-1.66545	6.30416e-27	HCC-Gao
CALM3	Other	-1.72002	4.65512e-44	HCC-Gao
PFKL	Other	-1.72563	3.70083e-32	HCC-Gao
KALRN	Other	-1.73228	3.42822e-24	HCC-Gao
HCK	Other	-1.75323	1.35148e-21	HCC-Gao
MAP2K1	RTK RAS	-1.75378	7.82827e-44	HCC-Gao
XYLB	Other	-1.79107	1.66924e-23	HCC-Gao
GRK5	Other	-1.8075	3.62649e-41	HCC-Gao
CAMKK2	Other	-1.84739	3.21638e-48	HCC-Gao
MINK1	Other	-1.96536	3.97444e-42	HCC-Gao
FES	Other	-1.99943	3.75158e-27	HCC-Gao
PIK3AP1	Other	-2.05925	8.81677e-31	HCC-Gao
PIK3CD	Other	-2.06201	7.4352e-23	HCC-Gao
PANK1	Other	-2.09959	2.59225e-32	HCC-Gao
GK	Other	-2.13102	5.08862e-21	HCC-Gao
PRKCZ	Other	-2.21946	3.58883e-37	HCC-Gao
PTK2B	Other	-2.23809	7.45034e-33	HCC-Gao
AKT1	PI3K	-2.30342	2.63284e-53	HCC-Gao
ILK	Other	-2.30965	1.81725e-54	HCC-Gao
PRKAG1	Other	-2.36582	3.16124e-48	HCC-Gao
AK2	Other	-2.36614	1.36337e-31	HCC-Gao
GNE	Other	-2.37646	2.1993e-31	HCC-Gao
RBKS	Other	-2.37705	3.76598e-35	HCC-Gao
PRKAG2	Other	-2.47552	1.99018e-46	HCC-Gao
PKLR	Other	-2.48559	2.5205e-14	HCC-Gao
PRKCB	Other	-2.49111	1.3336e-26	HCC-Gao
PRKG1	Other	-2.53291	4.62431e-23	HCC-Gao
AK4	Other	-2.61704	3.61976e-30	HCC-Gao
PRKAR1B	Other	-2.65269	1.15315e-30	HCC-Gao
PRKAA1	Other	-2.72907	4.75102e-55	HCC-Gao
PLK1	Other	-2.7313	1.98136e-20	HCC-Gao
MYLK	Other	-2.8704	1.91902e-39	HCC-Gao
BCKDK	Other	-3.01357	1.45009e-40	HCC-Gao
MVK	Other	-3.2414	1.11672e-36	HCC-Gao
AK3	Other	-3.29799	8.63003e-42	HCC-Gao
PHKA1	Other	-3.4439	1.63348e-47	HCC-Gao
PRKAB2	Other	-3.47813	1.53677e-50	HCC-Gao
SPHK2	Other	-3.47967	5.65311e-42	HCC-Gao
CKB	Other	-3.64355	1.73435e-18	HCC-Gao
GLYCTK	Other	-3.7352	8.73464e-43	HCC-Gao
ADK	Other	-3.78892	8.56889e-54	HCC-Gao
HK3	Other	-3.83191	1.35647e-46	HCC-Gao
PHKA2	Other	-4.15542	7.59892e-69	HCC-Gao
SHPK	Other	-4.18963	5.12308e-71	HCC-Gao
PHKB	Other	-4.2721	7.51644e-68	HCC-Gao
PHKG2	Other	-4.61522	2.79814e-67	HCC-Gao
PFKFB1	Other	-4.83895	1.18229e-46	HCC-Gao
PDK4	Other	-4.98033	1.79752e-46	HCC-Gao
GCK	Other	-5.48898	4.99508e-23	HCC-Gao
PRKAR2B	Other	-5.54924	1.08704e-59	HCC-Gao
FGGY	Other	-6.06096	8.01275e-75	HCC-Gao
CAMK2B	Other	-7.05102	5.12438e-58	HCC-Gao
FGFR4	RTK RAS	2.02348	0.0300165	HCC-Jiang
FGFR2	RTK RAS	1.91412	0.0358019	HCC-Jiang
MAPK13	Other	1.62749	0.0103012	HCC-Jiang
PFKFB3	Other	1.52822	0.00352362	HCC-Jiang
TGFBR2	TGF-Beta	1.47953	0.00329966	HCC-Jiang
CKMT1A	Other	1.2166	2.59104e-05	HCC-Jiang
LCK	Other	1.20137	0.0869718	HCC-Jiang
CDK14	Other	1.0865	0.157565	HCC-Jiang
PRKCI	Other	1.0396	1.53106e-15	HCC-Jiang
TAOK2	HIPPO	1.01247	0.0624133	HCC-Jiang
PTK7	Other	0.962324	0.0142406	HCC-Jiang
FER	Other	0.957917	0.178272	HCC-Jiang
HKDC1	Other	0.940226	4.53152e-07	HCC-Jiang
RIPK3	Other	0.936641	0.0392711	HCC-Jiang
AAK1	Other	0.926221	4.16626e-21	HCC-Jiang
TRRAP	Other	0.897598	1.31009e-05	HCC-Jiang
PRPF4	Other	0.891188	2.24544e-27	HCC-Jiang
BTK	Other	0.889844	0.0366554	HCC-Jiang
RPS6KA3	TP53	0.7808	2.05856e-19	HCC-Jiang
SRPK2	Other	0.780571	2.78403e-17	HCC-Jiang
PRKDC	Other	0.777014	2.0482e-33	HCC-Jiang
SRPK1	Other	0.758258	6.26973e-07	HCC-Jiang
PAK1	Other	0.753462	8.67823e-14	HCC-Jiang
LMTK2	Other	0.738041	0.144854	HCC-Jiang
RIOK1	Other	0.737963	1.86985e-10	HCC-Jiang
PI4KB	Other	0.7274	0.004974	HCC-Jiang
PAK4	Other	0.725534	4.9594e-05	HCC-Jiang
SRM	Other	0.707583	2.38351e-18	HCC-Jiang
TRIM33	Other	0.695699	1.87215e-05	HCC-Jiang
TAOK3	HIPPO	0.691546	3.58325e-18	HCC-Jiang
UCK2	Other	0.687924	0.0412417	HCC-Jiang
CSNK1A1	Other	0.687682	4.55483e-10	HCC-Jiang
TYK2	Other	0.683729	0.430037	HCC-Jiang
MAPKAPK2	Other	0.662099	1.40069e-10	HCC-Jiang
GSK3A	Other	0.656362	1.0992e-12	HCC-Jiang
MAP4K4	Other	0.655627	1.73523e-11	HCC-Jiang
CHUK	Other	0.651914	5.32216e-10	HCC-Jiang
EPHA2	Other	0.648618	0.179615	HCC-Jiang
TRIM28	Other	0.648593	1.61671e-21	HCC-Jiang
NDRG1	Other	0.63834	3.6313e-18	HCC-Jiang
CDK2	Cell Cycle	0.634991	1.39101e-11	HCC-Jiang
FASTKD5	Other	0.631364	1.04772e-06	HCC-Jiang
CDK5	Other	0.628454	1.38874e-18	HCC-Jiang
PRPF4B	Other	0.623774	2.11436e-12	HCC-Jiang
BRD4	Other	0.623728	5.74573e-08	HCC-Jiang
PRKCD	Other	0.623084	1.17466e-09	HCC-Jiang
MAPK1	RTK RAS	0.61222	1.04238e-27	HCC-Jiang
PRKD2	Other	0.611838	4.51522e-08	HCC-Jiang
CDK6	Cell Cycle	0.611678	1.11136e-06	HCC-Jiang
RPS6KB1	PI3K	0.607889	0.193148	HCC-Jiang
PFKP	Other	0.587511	8.56785e-06	HCC-Jiang
NEK7	Other	0.586703	7.89177e-10	HCC-Jiang
SCYL2	Other	0.586427	5.57778e-17	HCC-Jiang
STRADA	Other	0.580897	0.210117	HCC-Jiang
PTK2	Other	0.57864	2.50308e-15	HCC-Jiang
NRBP1	Other	0.57568	5.44559e-09	HCC-Jiang
DCK	Other	0.574539	8.26345e-06	HCC-Jiang
MAPK14	Other	0.574356	1.62341e-14	HCC-Jiang
HK2	Other	0.573844	0.121744	HCC-Jiang
CSNK2B	Other	0.564371	1.93247e-22	HCC-Jiang
DTYMK	Other	0.559565	1.92873e-13	HCC-Jiang
SYK	Other	0.557509	5.3723e-06	HCC-Jiang
PIK3R2	PI3K	0.55742	0.361369	HCC-Jiang
RPS6KC1	Other	0.55137	0.150547	HCC-Jiang
PKN2	Other	0.544839	1.92218e-13	HCC-Jiang
PIK3C2A	Other	0.5436	0.00101014	HCC-Jiang
PRKAA2	Other	0.537428	0.00262888	HCC-Jiang
ITPK1	Other	0.531458	1.05627e-07	HCC-Jiang
MLKL	Other	0.53088	3.08449e-05	HCC-Jiang
MARK2	Other	0.527709	0.00104568	HCC-Jiang
PIP4K2C	Other	0.526899	4.00988e-16	HCC-Jiang
SCYL3	Other	0.517634	3.02753e-08	HCC-Jiang
CDK9	Other	0.514545	3.4229e-12	HCC-Jiang
STK4	HIPPO	0.513158	5.25584e-08	HCC-Jiang
INSR	RTK RAS	0.511336	7.83897e-09	HCC-Jiang
MET	RTK RAS	0.509957	2.87573e-07	HCC-Jiang
ATM	TP53	0.506788	4.17095e-06	HCC-Jiang
EPHB4	Other	0.503733	1.52077e-06	HCC-Jiang
RIPK1	Other	0.500178	8.18022e-09	HCC-Jiang
BRD2	Other	0.498346	0.00435076	HCC-Jiang
MAPK3	RTK RAS	0.497021	5.22474e-08	HCC-Jiang
CSNK2A2	Other	0.493837	2.26542e-16	HCC-Jiang
BCR	Other	0.487702	0.000296461	HCC-Jiang
PDK1	PI3K	0.48482	0.00832895	HCC-Jiang
STK3	HIPPO	0.475135	4.60439e-08	HCC-Jiang
NME6	Other	0.464489	0.000322567	HCC-Jiang
FRK	Other	0.460864	1.42609e-05	HCC-Jiang
VRK2	Other	0.459576	0.226599	HCC-Jiang
PDGFRB	RTK RAS	0.459073	0.0206293	HCC-Jiang
PI4K2A	Other	0.458883	5.22775e-07	HCC-Jiang
MAPKAPK3	Other	0.457112	1.18659e-05	HCC-Jiang
PIK3C3	Other	0.443232	2.33778e-08	HCC-Jiang
GAK	Other	0.440737	8.71215e-14	HCC-Jiang
PMVK	Other	0.440603	2.15418e-13	HCC-Jiang
MTOR	PI3K	0.440077	1.43987e-07	HCC-Jiang
NME2	Other	0.439214	4.08073e-27	HCC-Jiang
CDK12	Other	0.438201	0.302869	HCC-Jiang
IRAK4	Other	0.434713	3.39067e-07	HCC-Jiang
STK24	Other	0.431547	3.42426e-09	HCC-Jiang
PPIP5K2	Other	0.428407	2.11996e-07	HCC-Jiang
EIF2AK2	Other	0.426714	3.48262e-14	HCC-Jiang
FASTKD1	Other	0.420761	0.438902	HCC-Jiang
ULK3	Other	0.416296	0.031997	HCC-Jiang
PAK2	Other	0.412234	1.7639e-21	HCC-Jiang
GSK3B	WNT	0.412179	2.07689e-05	HCC-Jiang
STK38	Other	0.410543	2.45737e-09	HCC-Jiang
PIK3CB	PI3K	0.404974	0.000147245	HCC-Jiang
ROCK2	Other	0.40036	3.44181e-15	HCC-Jiang
WNK1	Other	0.399093	3.02512e-09	HCC-Jiang
NRBP2	Other	0.398585	0.000945485	HCC-Jiang
NME1	Other	0.394382	2.16374e-17	HCC-Jiang
DGKA	Other	0.387975	0.0261794	HCC-Jiang
NADK	Other	0.386472	3.02127e-05	HCC-Jiang
TWF2	Other	0.380297	1.40114e-13	HCC-Jiang
ZAP70	Other	0.379812	0.0212719	HCC-Jiang
RIOK2	Other	0.376382	0.416482	HCC-Jiang
MAPK9	Other	0.375765	1.01141e-07	HCC-Jiang
EPHB2	Other	0.375376	0.404185	HCC-Jiang
TBK1	Other	0.371881	3.95414e-07	HCC-Jiang
MNAT1	Other	0.364217	0.0186388	HCC-Jiang
RAF1	RTK RAS	0.361792	0.0191287	HCC-Jiang
ETNK2	Other	0.36146	0.0662395	HCC-Jiang
TRIO	Other	0.359365	0.207708	HCC-Jiang
MAGI3	Other	0.35933	0.208143	HCC-Jiang
PRKAB1	Other	0.357442	2.17418e-07	HCC-Jiang
TP53RK	Other	0.35675	6.80735e-08	HCC-Jiang
MAP4K3	Other	0.356162	0.297796	HCC-Jiang
LYN	Other	0.356139	2.56413e-06	HCC-Jiang
TWF1	Other	0.356016	1.04328e-18	HCC-Jiang
RNASEL	Other	0.35321	0.00469784	HCC-Jiang
DAPK2	Other	0.344688	0.446232	HCC-Jiang
SIK2	Other	0.342356	0.48977	HCC-Jiang
DYRK1A	Other	0.335728	0.164375	HCC-Jiang
UCKL1	Other	0.334718	0.0767492	HCC-Jiang
DAPK3	Other	0.334589	0.0716797	HCC-Jiang
ARAF	RTK RAS	0.331984	6.32362e-07	HCC-Jiang
PDK3	Other	0.3316	0.00695065	HCC-Jiang
CDK4	Cell Cycle	0.330485	0.142294	HCC-Jiang
STK38L	Other	0.32949	0.00052996	HCC-Jiang
SGK2	Other	0.324473	0.0396524	HCC-Jiang
CDK1	Other	0.324411	0.186463	HCC-Jiang
IKBKB	Other	0.32402	0.00727394	HCC-Jiang
RFK	Other	0.323803	0.132092	HCC-Jiang
IP6K1	Other	0.321748	0.0635837	HCC-Jiang
DCLK1	Other	0.316589	0.660035	HCC-Jiang
NEK9	Other	0.314787	1.48791e-10	HCC-Jiang
STK39	Other	0.312284	0.316244	HCC-Jiang
PNKP	Other	0.309002	0.00662633	HCC-Jiang
NME3	Other	0.308551	1.2578e-06	HCC-Jiang
PKN1	Other	0.307945	0.0146139	HCC-Jiang
PRKACB	Other	0.304132	1.65293e-06	HCC-Jiang
SRC	Other	0.300302	0.0360825	HCC-Jiang
CDK7	Other	0.298786	0.00399132	HCC-Jiang
CAMK2G	Other	0.296065	1.52773e-06	HCC-Jiang
PIK3R4	Other	0.294316	1.36654e-07	HCC-Jiang
SLC22A18	Other	0.292354	0.00197562	HCC-Jiang
HK1	Other	0.290966	0.022088	HCC-Jiang
DOLK	Other	0.290484	0.011014	HCC-Jiang
PRKCA	Other	0.289798	7.32548e-07	HCC-Jiang
SLK	Other	0.287436	1.72146e-09	HCC-Jiang
PFKFB2	Other	0.283113	0.0322685	HCC-Jiang
EEF2K	Other	0.279989	0.000518614	HCC-Jiang
MAP2K2	RTK RAS	0.27386	1.67386e-12	HCC-Jiang
ACTR2	Other	0.269076	1.61585e-10	HCC-Jiang
CSF1R	Other	0.267559	0.39756	HCC-Jiang
RIPK2	Other	0.267075	0.391849	HCC-Jiang
PIP5K1A	Other	0.266791	0.429827	HCC-Jiang
PRKRA	Other	0.260484	0.000793651	HCC-Jiang
ROCK1	Other	0.258944	3.81622e-08	HCC-Jiang
GUK1	Other	0.257947	9.58048e-05	HCC-Jiang
TRIM24	Other	0.254292	0.377984	HCC-Jiang
ADCK5	Other	0.254194	0.014283	HCC-Jiang
CAMK1D	Other	0.252662	0.0200061	HCC-Jiang
CASK	Other	0.245393	1.06987e-06	HCC-Jiang
PI4K2B	Other	0.244286	0.417175	HCC-Jiang
PIP5K1C	Other	0.244164	0.668756	HCC-Jiang
MAP2K6	Other	0.239344	0.0129559	HCC-Jiang
STK11	PI3K	0.234443	0.469249	HCC-Jiang
PHKA1	Other	0.230171	0.411281	HCC-Jiang
PFKM	Other	0.228506	0.0191287	HCC-Jiang
EIF2AK4	Other	0.225157	0.204035	HCC-Jiang
AGK	Other	0.224196	3.76558e-07	HCC-Jiang
FASTKD2	Other	0.224116	0.00166652	HCC-Jiang
BRD3	Other	0.22082	0.0363015	HCC-Jiang
PRKD3	Other	0.217147	0.0116957	HCC-Jiang
PGK1	Other	0.216682	1.50707e-13	HCC-Jiang
ADRBK1	Other	0.216233	0.00159803	HCC-Jiang
PIP4K2B	Other	0.216174	6.17246e-05	HCC-Jiang
CSK	Other	0.213628	7.35917e-05	HCC-Jiang
ATR	Other	0.213489	0.639843	HCC-Jiang
DGKZ	Other	0.211577	0.130061	HCC-Jiang
ADCK4	Other	0.204901	0.336231	HCC-Jiang
MAP3K7	Other	0.193237	0.0445451	HCC-Jiang
GALK2	Other	0.188918	0.000341204	HCC-Jiang
CMPK2	Other	0.184397	0.0662395	HCC-Jiang
KALRN	Other	0.182854	0.136295	HCC-Jiang
JAK1	Other	0.182273	0.021776	HCC-Jiang
MAP3K2	Other	0.180441	0.313785	HCC-Jiang
CDK13	Other	0.180033	0.148947	HCC-Jiang
SGK3	Other	0.176889	0.0634195	HCC-Jiang
MARK3	Other	0.165369	0.0785799	HCC-Jiang
LIMK2	Other	0.159881	0.827007	HCC-Jiang
STK10	Other	0.159741	0.121662	HCC-Jiang
CDC42BPB	Other	0.157293	0.000337244	HCC-Jiang
PRKACA	Other	0.156353	1.87542e-05	HCC-Jiang
SCYL1	Other	0.154421	7.36319e-05	HCC-Jiang
MAPK7	Other	0.154006	0.740907	HCC-Jiang
HIPK4	Other	0.14691	0.667745	HCC-Jiang
OXSR1	Other	0.145899	0.000118496	HCC-Jiang
NAGK	Other	0.141533	0.00248478	HCC-Jiang
TBCK	Other	0.137948	0.140727	HCC-Jiang
FN3KRP	Other	0.13522	0.00625857	HCC-Jiang
WNK3	Other	0.134057	0.377964	HCC-Jiang
DGKE	Other	0.133169	0.866969	HCC-Jiang
CSNK1G2	Other	0.128856	0.566315	HCC-Jiang
PRKAR1A	Other	0.128525	0.0026748	HCC-Jiang
PRKAR1B	Other	0.126398	0.672491	HCC-Jiang
GCK	Other	0.124795	0.647348	HCC-Jiang
CHEK1	Other	0.124695	0.79573	HCC-Jiang
CAMK1	Other	0.122842	0.0406415	HCC-Jiang
PANK2	Other	0.119496	0.188985	HCC-Jiang
IRAK1	Other	0.109058	0.82765	HCC-Jiang
PRKACG	Other	0.100137	0.084767	HCC-Jiang
PRKCB	Other	0.098099	0.608244	HCC-Jiang
CDK18	Other	0.0944916	0.603024	HCC-Jiang
CALM1	Other	0.0841624	0.00180916	HCC-Jiang
MAP3K4	Other	0.0793158	0.843464	HCC-Jiang
MINK1	Other	0.0694761	0.485102	HCC-Jiang
ETNK1	Other	0.0674635	0.810209	HCC-Jiang
PIK3R1	PI3K	0.0626974	0.223757	HCC-Jiang
FN3K	Other	0.0575199	0.363144	HCC-Jiang
MAP2K1	RTK RAS	0.0512837	0.481036	HCC-Jiang
HCK	Other	0.048908	0.669204	HCC-Jiang
PRKAR2A	Other	0.0486351	0.416646	HCC-Jiang
PIP4K2A	Other	0.0447266	0.505111	HCC-Jiang
RPS6KA4	Other	0.0429483	0.897468	HCC-Jiang
PDXK	Other	0.0404635	0.336231	HCC-Jiang
CHKB	Other	0.0400313	0.733534	HCC-Jiang
MAST3	Other	0.0310815	0.859013	HCC-Jiang
MAP2K3	Other	0.0299988	0.671087	HCC-Jiang
TLK1	Other	0.0265922	0.956698	HCC-Jiang
PDGFRA	RTK RAS	0.0242365	0.930905	HCC-Jiang
PI4KA	Other	0.0155235	0.831639	HCC-Jiang
PRKG1	Other	0.0114022	0.93684	HCC-Jiang
CAMK2D	Other	0.010753	0.824629	HCC-Jiang
PIKFYVE	Other	0.00603251	0.988739	HCC-Jiang
MST1	Other	-0.00123795	0.98923	HCC-Jiang
DGKQ	Other	-0.00368814	0.991637	HCC-Jiang
ERBB2	RTK RAS	-0.0049437	0.979571	HCC-Jiang
STK16	Other	-0.0102387	0.958556	HCC-Jiang
RPS6KA1	Other	-0.0130594	0.915701	HCC-Jiang
MAP4K2	Other	-0.0202422	0.946574	HCC-Jiang
MAP2K5	Other	-0.0217017	0.963675	HCC-Jiang
ERBB3	RTK RAS	-0.0229718	0.962985	HCC-Jiang
GRK5	Other	-0.0246357	0.906908	HCC-Jiang
DGUOK	Other	-0.0266138	0.644852	HCC-Jiang
PDK2	Other	-0.0267616	0.711096	HCC-Jiang
MAP2K4	Other	-0.0275277	0.640919	HCC-Jiang
CMPK1	Other	-0.0352781	0.273118	HCC-Jiang
YES1	Other	-0.0355852	0.556781	HCC-Jiang
EGFR	RTK RAS	-0.0379239	0.594935	HCC-Jiang
SIK3	Other	-0.0403302	0.890756	HCC-Jiang
MAP3K5	Other	-0.044889	0.827172	HCC-Jiang
GALK1	Other	-0.0450457	0.438598	HCC-Jiang
NUMBL	NOTCH	-0.0513809	0.61812	HCC-Jiang
PIK3AP1	Other	-0.0514196	0.546298	HCC-Jiang
ITPKC	Other	-0.0526943	0.94463	HCC-Jiang
PFKL	Other	-0.0578609	0.0915865	HCC-Jiang
MKNK1	Other	-0.0595906	0.803823	HCC-Jiang
DAPK1	Other	-0.0714905	0.865418	HCC-Jiang
MAPK8	Other	-0.0742806	0.507197	HCC-Jiang
PANK4	Other	-0.0757312	0.178543	HCC-Jiang
UCK1	Other	-0.0801305	0.700342	HCC-Jiang
BMP2K	Other	-0.0807898	0.43805	HCC-Jiang
ILK	Other	-0.0900867	0.0527684	HCC-Jiang
PRKCZ	Other	-0.0913049	0.674195	HCC-Jiang
AK1	Other	-0.0993546	0.0407957	HCC-Jiang
CDC42BPA	Other	-0.100139	0.478488	HCC-Jiang
NEK6	Other	-0.100803	0.4534	HCC-Jiang
GK2	Other	-0.102584	0.356473	HCC-Jiang
STK25	Other	-0.107637	0.280389	HCC-Jiang
CHKA	Other	-0.111136	0.817497	HCC-Jiang
DCAKD	Other	-0.111622	0.215926	HCC-Jiang
AK2	Other	-0.116843	0.000236247	HCC-Jiang
AKT1	PI3K	-0.117622	0.0523048	HCC-Jiang
PIK3CD	Other	-0.130205	0.642111	HCC-Jiang
PRKAR2B	Other	-0.130526	0.264397	HCC-Jiang
PIK3C2B	Other	-0.132148	0.713827	HCC-Jiang
MAGI1	Other	-0.132201	0.109072	HCC-Jiang
SMG1	Other	-0.139438	0.516296	HCC-Jiang
PANK1	Other	-0.13998	0.132869	HCC-Jiang
CKB	Other	-0.140207	0.492228	HCC-Jiang
CAMKK2	Other	-0.141371	0.134021	HCC-Jiang
ADCK3	Other	-0.143346	0.0563186	HCC-Jiang
PANK3	Other	-0.143523	0.844842	HCC-Jiang
GRK6	Other	-0.150362	0.509675	HCC-Jiang
LRRK2	Other	-0.159875	0.595062	HCC-Jiang
RPS6KB2	Other	-0.167054	0.30083	HCC-Jiang
PRKAG1	Other	-0.180592	1.0067e-05	HCC-Jiang
TK2	Other	-0.18315	0.00541293	HCC-Jiang
AKT2	PI3K	-0.191317	0.000978648	HCC-Jiang
PIK3CA	PI3K	-0.202214	0.212584	HCC-Jiang
PRKAA1	Other	-0.203892	1.56124e-07	HCC-Jiang
MAP4K5	Other	-0.220688	0.366688	HCC-Jiang
MYLK	Other	-0.22503	0.00207392	HCC-Jiang
AXL	Other	-0.247815	0.351819	HCC-Jiang
OBSCN	Other	-0.247981	0.0728474	HCC-Jiang
BRAF	RTK RAS	-0.257353	0.322538	HCC-Jiang
AK4	Other	-0.258998	0.000296602	HCC-Jiang
FES	Other	-0.263862	0.0295785	HCC-Jiang
AK3	Other	-0.268388	8.39169e-09	HCC-Jiang
CDK17	Other	-0.271544	0.123168	HCC-Jiang
MAP4K1	Other	-0.278917	0.578959	HCC-Jiang
TNIK	Other	-0.282393	0.401485	HCC-Jiang
PTK2B	Other	-0.288885	0.000144578	HCC-Jiang
PEAK1	Other	-0.294211	0.636674	HCC-Jiang
PKLR	Other	-0.311193	0.00149535	HCC-Jiang
FUK	Other	-0.313787	2.41469e-06	HCC-Jiang
RPS6KA5	Other	-0.317213	0.659587	HCC-Jiang
XYLB	Other	-0.332296	5.0754e-07	HCC-Jiang
WNK2	Other	-0.334321	0.642413	HCC-Jiang
CAMK2B	Other	-0.35441	0.000169599	HCC-Jiang
ADCK1	Other	-0.395867	0.291598	HCC-Jiang
CARKD	Other	-0.398596	1.8841e-12	HCC-Jiang
PRKCE	Other	-0.409544	0.174898	HCC-Jiang
PRKAB2	Other	-0.421407	6.26321e-10	HCC-Jiang
GNE	Other	-0.441136	3.61777e-10	HCC-Jiang
ALPK2	Other	-0.4437	0.218459	HCC-Jiang
EPHA1	Other	-0.448786	0.411514	HCC-Jiang
TPK1	Other	-0.470779	0.000900854	HCC-Jiang
TAOK1	HIPPO	-0.481431	0.0952795	HCC-Jiang
RBKS	Other	-0.483261	2.22788e-17	HCC-Jiang
MVK	Other	-0.530734	2.30728e-14	HCC-Jiang
ADK	Other	-0.533797	9.39e-20	HCC-Jiang
VRK1	Other	-0.545693	0.252629	HCC-Jiang
BCKDK	Other	-0.567784	1.91129e-14	HCC-Jiang
PXK	Other	-0.641204	0.0824529	HCC-Jiang
MAST4	Other	-0.643216	0.10947	HCC-Jiang
SHPK	Other	-0.646941	9.41895e-21	HCC-Jiang
SPHK2	Other	-0.682531	0.0128392	HCC-Jiang
PDK4	Other	-0.687108	1.46211e-05	HCC-Jiang
GLYCTK	Other	-0.733861	3.60717e-12	HCC-Jiang
PHKA2	Other	-0.794154	2.27225e-20	HCC-Jiang
HK3	Other	-0.833757	6.93364e-13	HCC-Jiang
DAK	Other	-0.853928	8.52962e-21	HCC-Jiang
PFKFB1	Other	-0.929278	2.44908e-16	HCC-Jiang
PHKB	Other	-0.953114	4.16086e-29	HCC-Jiang
NEK3	Other	-0.981916	0.149097	HCC-Jiang
ABL1	RTK RAS	-1.00536	0.104623	HCC-Jiang
PHKG2	Other	-1.01347	1.1821e-29	HCC-Jiang
PIK3CG	Other	-1.02452	0.0449099	HCC-Jiang
PLK1	Other	-1.09105	0.0293721	HCC-Jiang
NPR1	Other	-1.15286	0.0350658	HCC-Jiang
PBK	Other	-1.1835	0.130382	HCC-Jiang
JAK2	RTK RAS	-1.18355	0.0163666	HCC-Jiang
WEE1	Other	-1.20984	0.0311252	HCC-Jiang
CHEK2	TP53	-1.2431	0.116284	HCC-Jiang
CAMK4	Other	-1.25483	0.0321356	HCC-Jiang
FGGY	Other	-1.4719	3.53422e-27	HCC-Jiang
MADD	Other	-1.91343	0.0358379	HCC-Jiang
MAP2K7	Other	-2.2466	0.0213336	HCC-Jiang
ABL2	Other	NA	NA	HCC-Jiang
ACVRL1	Other	NA	NA	HCC-Jiang
AURKA	Other	NA	NA	HCC-Jiang
BUB1B	Other	NA	NA	HCC-Jiang
CDC42BPG	Other	NA	NA	HCC-Jiang
CSNK1G1	Other	NA	NA	HCC-Jiang
MAP3K11	Other	NA	NA	HCC-Jiang
TK1	Other	NA	NA	HCC-Jiang

## Sheet: Figure 1C
Gene	Pathway	logFC	FDR	Data
AKR1B10	Other	8.79852	1.1516e-38	HCC-Gao
ACSL4	Other	8.55329	5.71159e-41	HCC-Gao
IGF2BP1	Other	7.6078	5.64975e-31	HCC-Gao
IGF2BP3	Other	7.47742	2.77604e-33	HCC-Gao
TOP2A	Other	7.05758	2.92699e-52	HCC-Gao
GPC3	Other	6.66822	3.95107e-34	HCC-Gao
SQSTM1	Other	6.59951	1.50674e-35	HCC-Gao
FABP5	Other	6.49361	1.88671e-47	HCC-Gao
L1RE1	Other	6.35597	1.33203e-34	HCC-Gao
THBS2	NOTCH	6.12744	1.66547e-33	HCC-Gao
TUBB8	Other	5.81408	3.62554e-27	HCC-Gao
VCAN	Other	5.80249	2.51156e-25	HCC-Gao
MCM4	Other	5.79539	3.33956e-51	HCC-Gao
SFN	Other	5.78118	8.15482e-40	HCC-Gao
MCM6	Other	5.59451	3.72968e-50	HCC-Gao
TXN	Other	5.57085	2.74262e-32	HCC-Gao
SDC2	Other	5.51448	3.89334e-36	HCC-Gao
PYCR1	Other	5.45907	1.31988e-22	HCC-Gao
FN1	Other	5.45788	8.8914e-54	HCC-Gao
HIST1H1B	Other	5.28027	8.45844e-59	HCC-Gao
MCM2	Other	5.19068	6.23208e-48	HCC-Gao
MCM7	Other	5.17563	1.24681e-48	HCC-Gao
PIGR	Other	5.17491	2.58627e-26	HCC-Gao
MKI67	Other	5.11227	3.78678e-46	HCC-Gao
POSTN	Other	5.02108	4.56996e-17	HCC-Gao
FEN1	Other	4.93727	1.36396e-58	HCC-Gao
CAP2	Other	4.90767	5.17628e-54	HCC-Gao
MCM5	Other	4.82277	6.08972e-47	HCC-Gao
ASNS	Other	4.75524	2.51439e-20	HCC-Gao
LAMB1	Other	4.73162	6.82463e-48	HCC-Gao
FADS2	Other	4.72273	1.51802e-22	HCC-Gao
PLVAP	Other	4.71952	4.32042e-53	HCC-Gao
TFRC	Other	4.71653	1.30408e-45	HCC-Gao
RRM2	Other	4.69306	4.98934e-49	HCC-Gao
MCM3	Other	4.65652	2.00247e-45	HCC-Gao
DDX39A	Other	4.58029	1.95312e-51	HCC-Gao
TFPI	Other	4.56747	2.63145e-25	HCC-Gao
EPS8L3	Other	4.55417	5.92996e-29	HCC-Gao
PYCR2	Other	4.51985	4.03158e-39	HCC-Gao
PCNA	Other	4.49831	5.40814e-49	HCC-Gao
SRP9	Other	4.48864	4.33844e-47	HCC-Gao
KPNA2	Other	4.45449	1.39724e-43	HCC-Gao
COA7	Other	4.38339	2.65171e-63	HCC-Gao
APOE	Other	4.30258	1.237e-42	HCC-Gao
KIF4A	Other	4.29933	4.03162e-34	HCC-Gao
IGF2BP2	Other	4.29626	3.48981e-22	HCC-Gao
MSTO1	Other	4.20302	1.12689e-63	HCC-Gao
P4HA2	Other	4.18914	3.67446e-40	HCC-Gao
GDAP1	Other	4.10477	9.14542e-36	HCC-Gao
ARID3A	Other	4.06413	2.06511e-15	HCC-Gao
GBA	Other	4.05864	4.74678e-58	HCC-Gao
MSI1	Other	4.04528	1.25007e-26	HCC-Gao
VNN1	Other	4.00519	5.11791e-13	HCC-Gao
STMN1	Other	3.99354	2.99836e-43	HCC-Gao
G6PD	Other	3.97713	4.25276e-33	HCC-Gao
SMC4	Other	3.96137	7.67931e-52	HCC-Gao
GPATCH4	Other	3.9485	1.79441e-57	HCC-Gao
CFH	Other	3.94827	1.49302e-36	HCC-Gao
CHI3L1	Other	3.92955	2.98375e-16	HCC-Gao
SCAMP3	Other	3.92205	2.70176e-59	HCC-Gao
APOH	Other	3.92117	7.64922e-31	HCC-Gao
CDH13	Other	3.89451	1.81072e-46	HCC-Gao
CHCHD2	Other	3.88246	2.55019e-36	HCC-Gao
NCAPG	Other	3.85694	1.84098e-37	HCC-Gao
ROBO1	Other	3.85615	2.48062e-38	HCC-Gao
GLRX	Other	3.83854	2.24275e-15	HCC-Gao
COL15A1	Other	3.83231	5.00482e-34	HCC-Gao
MAGED2	Other	3.81017	1.31477e-47	HCC-Gao
CLGN	Other	3.77956	1.0462e-22	HCC-Gao
NAP1L1	Other	3.77807	2.4016e-47	HCC-Gao
MANF	Other	3.76455	6.63647e-37	HCC-Gao
SPARC	Other	3.75869	5.33737e-38	HCC-Gao
JMJD6	Other	3.752	4.96835e-49	HCC-Gao
BCAT1	Other	3.74658	1.33597e-30	HCC-Gao
CAPG	Other	3.74158	2.56085e-26	HCC-Gao
LAMA4	Other	3.73623	1.70046e-53	HCC-Gao
ATAD2	Other	3.73548	2.41385e-39	HCC-Gao
ARFRP1	Other	3.72626	1.34514e-58	HCC-Gao
PSPH	Other	3.71699	5.61376e-28	HCC-Gao
PLIN2	Other	3.69916	3.25115e-14	HCC-Gao
NPC1	Other	3.64162	1.70675e-45	HCC-Gao
TXNRD1	Other	3.60565	7.69716e-35	HCC-Gao
PHYHIPL	Other	3.56179	2.19573e-25	HCC-Gao
PARP1	Other	3.54148	1.99995e-56	HCC-Gao
KDELR1	Other	3.54042	7.99228e-42	HCC-Gao
MTHFD1L	Other	3.53442	1.93328e-46	HCC-Gao
TIMM9	Other	3.53154	3.15282e-32	HCC-Gao
VWA1	Other	3.51994	2.79512e-46	HCC-Gao
SMC2	Other	3.51305	1.22244e-48	HCC-Gao
AKR1C3	Other	3.5125	1.39751e-26	HCC-Gao
BANF1	Other	3.50521	7.3236e-44	HCC-Gao
GLUL	Other	3.50445	1.1768e-08	HCC-Gao
DPP4	Other	3.49174	2.13868e-33	HCC-Gao
LRRC1	Other	3.47508	4.62623e-25	HCC-Gao
RRS1	Other	3.47218	3.18805e-51	HCC-Gao
SMN2	Other	3.46627	1.16995e-48	HCC-Gao
GOLM1	Other	3.45901	4.52655e-24	HCC-Gao
MAD2L1	Other	3.44388	5.17026e-46	HCC-Gao
RFC4	Other	3.43775	3.9507e-61	HCC-Gao
PM20D2	Other	3.42125	1.20122e-24	HCC-Gao
CMC1	Other	3.37949	2.29668e-25	HCC-Gao
GGH	Other	3.35857	9.63783e-21	HCC-Gao
MSH6	Other	3.35557	7.76647e-52	HCC-Gao
CPD	Other	3.33341	1.32753e-49	HCC-Gao
ITGA6	Other	3.3328	2.20973e-50	HCC-Gao
XPO5	Other	3.33106	1.10239e-47	HCC-Gao
CRP	Other	3.32447	3.97455e-08	HCC-Gao
EPPK1	Other	3.32177	4.24016e-19	HCC-Gao
PODXL	Other	3.32095	6.99377e-42	HCC-Gao
TP53I3	Other	3.30366	1.71147e-26	HCC-Gao
SUB1	Other	3.29201	1.40848e-46	HCC-Gao
STXBP6	Other	3.28471	3.70585e-33	HCC-Gao
DDX21	Other	3.26756	6.10771e-51	HCC-Gao
THBS1	Other	3.26282	8.11838e-21	HCC-Gao
NT5DC2	Other	3.25446	1.70705e-34	HCC-Gao
SUPT16H	Other	3.24679	8.70874e-67	HCC-Gao
MCAM	Other	3.24261	5.99822e-45	HCC-Gao
JPT1	Other	3.23689	2.11708e-50	HCC-Gao
FLNC	Other	3.23064	3.73906e-14	HCC-Gao
COL4A1	Other	3.22088	3.9375e-30	HCC-Gao
LIG1	Other	3.20595	4.51521e-46	HCC-Gao
CKAP4	Other	3.20297	2.28544e-45	HCC-Gao
DARS2	Other	3.19847	1.52101e-50	HCC-Gao
ENAH	Other	3.1842	4.38815e-47	HCC-Gao
GMPS	Other	3.18039	1.19191e-66	HCC-Gao
S100A10	Other	3.15568	4.81964e-24	HCC-Gao
SLC1A4	Other	3.14258	1.16391e-35	HCC-Gao
ATP1B3	Other	3.14226	7.74539e-44	HCC-Gao
DUT	Other	3.13718	9.5457e-35	HCC-Gao
F10	Other	3.13325	1.87607e-31	HCC-Gao
HAT1	Other	3.122	2.80659e-37	HCC-Gao
APH1A	NOTCH	3.11656	3.56318e-59	HCC-Gao
ITGA2	Other	3.09951	1.45569e-26	HCC-Gao
SSRP1	Other	3.08756	1.85855e-59	HCC-Gao
F2	Other	3.05423	2.77275e-35	HCC-Gao
MRPL12	Other	3.04884	6.73238e-48	HCC-Gao
SLC35B2	Other	3.04617	2.17966e-48	HCC-Gao
FBLN2	Other	3.02889	5.77813e-17	HCC-Gao
GBP2	Other	3.0271	3.10118e-29	HCC-Gao
LTBP2	Other	3.02706	1.01008e-16	HCC-Gao
RFC5	Other	3.02151	6.29123e-55	HCC-Gao
RRM1	Other	3.02116	6.27888e-41	HCC-Gao
NASP	Other	3.01267	3.42534e-34	HCC-Gao
RFC3	Other	3.00988	2.16194e-62	HCC-Gao
THEM4	Other	2.99418	3.965e-36	HCC-Gao
CD46	Other	2.98963	6.19188e-38	HCC-Gao
TAX1BP1	Other	2.98322	9.61787e-29	HCC-Gao
MICU2	Other	2.97738	3.22577e-42	HCC-Gao
MAP2	Other	2.97048	1.96618e-23	HCC-Gao
SSBP1	Other	2.9659	1.19011e-41	HCC-Gao
GNL3	Other	2.96246	3.74355e-57	HCC-Gao
PSME3	Other	2.95008	3.69847e-62	HCC-Gao
TBCE	Other	2.94934	1.75468e-60	HCC-Gao
RFC2	Other	2.94146	3.78814e-55	HCC-Gao
RRP15	Other	2.93897	1.26792e-51	HCC-Gao
BCAT2	Other	2.93547	8.39679e-18	HCC-Gao
GOLPH3L	Other	2.9294	3.87345e-55	HCC-Gao
GDPD1	Other	2.92826	2.10278e-34	HCC-Gao
SAAL1	Other	2.91995	2.48398e-46	HCC-Gao
ERICH5	Other	2.91986	3.09731e-15	HCC-Gao
TRMT6	Other	2.91598	2.12914e-43	HCC-Gao
NUDCD1	Other	2.9096	1.22046e-51	HCC-Gao
BROX	Other	2.9071	5.40715e-50	HCC-Gao
GRWD1	Other	2.89765	3.77784e-56	HCC-Gao
MSH2	Other	2.89612	4.28498e-55	HCC-Gao
FUS	Other	2.89171	1.22485e-46	HCC-Gao
PLOD2	Other	2.88451	1.66316e-31	HCC-Gao
THY1	Other	2.88389	2.86993e-20	HCC-Gao
SSSCA1	Other	2.87588	9.47625e-36	HCC-Gao
PRMT3	Other	2.87513	4.8093e-43	HCC-Gao
ESF1	Other	2.86504	3.10422e-54	HCC-Gao
PAK1IP1	Other	2.86087	1.16601e-50	HCC-Gao
NEU1	Other	2.85367	6.97675e-36	HCC-Gao
PPM1G	Other	2.85247	3.61172e-65	HCC-Gao
IRF2BP2	Other	2.8482	1.98089e-40	HCC-Gao
NPM3	Other	2.84698	6.61545e-22	HCC-Gao
GOLPH3	Other	2.83491	9.47304e-49	HCC-Gao
SHC1	RTK RAS	2.82859	1.27553e-48	HCC-Gao
U2AF1L5	Other	2.82698	3.89319e-63	HCC-Gao
TMEM106B	Other	2.82261	4.3459e-39	HCC-Gao
TM9SF4	Other	2.82116	2.58292e-59	HCC-Gao
NDUFAF4	Other	2.81741	2.12164e-43	HCC-Gao
TIMM50	Other	2.81039	7.0479e-46	HCC-Gao
HSP90AB1	Other	2.80951	9.9251e-64	HCC-Gao
ANXA2	Other	2.80858	2.77104e-30	HCC-Gao
MRPL53	Other	2.80631	3.50292e-43	HCC-Gao
CBX8	Other	2.80419	6.45807e-49	HCC-Gao
ANP32E	Other	2.79239	3.74549e-43	HCC-Gao
BOLA2	Other	2.77908	6.41906e-42	HCC-Gao
CRTAP	Other	2.77869	1.78111e-36	HCC-Gao
HLTF	Other	2.75207	5.70097e-39	HCC-Gao
SAE1	Other	2.74707	3.11989e-58	HCC-Gao
TOMM5	Other	2.7346	9.69539e-57	HCC-Gao
RARRES2	Other	2.71857	5.76497e-32	HCC-Gao
ABCF2	Other	2.71705	2.47831e-62	HCC-Gao
SLC12A7	Other	2.71629	3.23032e-38	HCC-Gao
TPD52	Other	2.70367	2.1909e-30	HCC-Gao
GRN	Other	2.70291	2.02457e-24	HCC-Gao
NCL	Other	2.69937	7.80661e-60	HCC-Gao
PRCC	Other	2.69525	1.60032e-50	HCC-Gao
RNMT	Other	2.68291	1.16611e-66	HCC-Gao
RHEB	PI3K	2.67891	2.9395e-52	HCC-Gao
GORAB	Other	2.67886	8.44781e-35	HCC-Gao
NELFE	Other	2.67565	1.26629e-51	HCC-Gao
SRXN1	Other	2.67371	2.75659e-22	HCC-Gao
HMGB3	Other	2.67271	1.26547e-22	HCC-Gao
DNAJC9	Other	2.66894	1.89326e-33	HCC-Gao
TMEM165	Other	2.66769	7.3802e-31	HCC-Gao
HARS2	Other	2.66613	5.05326e-43	HCC-Gao
F13A1	Other	2.66543	2.11944e-17	HCC-Gao
HSPH1	Other	2.66493	3.29397e-43	HCC-Gao
XRCC1	Other	2.6648	1.59923e-59	HCC-Gao
RPF2	Other	2.66356	1.86492e-36	HCC-Gao
U2AF2	Other	2.65655	5.95904e-63	HCC-Gao
PTMA	Other	2.65477	7.51936e-39	HCC-Gao
C7orf50	Other	2.65321	1.35338e-44	HCC-Gao
DCTPP1	Other	2.64983	1.51734e-28	HCC-Gao
HNRNPA1	Other	2.64094	2.6093e-64	HCC-Gao
HSPA1B	Other	2.63847	1.46898e-26	HCC-Gao
NARS	Other	2.63659	7.03769e-59	HCC-Gao
NOL7	Other	2.63327	7.20867e-57	HCC-Gao
TOMM34	Other	2.6299	8.07793e-51	HCC-Gao
CANT1	Other	2.62876	2.65178e-48	HCC-Gao
CHD1L	Other	2.62311	2.77619e-41	HCC-Gao
TACC1	Other	2.62195	2.5038e-37	HCC-Gao
TIMP1	Other	2.61874	1.54938e-18	HCC-Gao
ABCC4	Other	2.61648	4.27208e-24	HCC-Gao
C1orf35	Other	2.6108	1.73838e-44	HCC-Gao
ZCCHC3	Other	2.60622	1.86389e-22	HCC-Gao
CRELD2	Other	2.60442	4.53232e-24	HCC-Gao
NIP7	Other	2.60387	3.12535e-51	HCC-Gao
BAG2	Other	2.60175	4.11281e-34	HCC-Gao
LIG3	Other	2.60158	4.60884e-61	HCC-Gao
APEX1	Other	2.59808	6.30709e-50	HCC-Gao
IMPAD1	Other	2.59346	1.32031e-39	HCC-Gao
TSFM	Other	2.58516	3.62728e-26	HCC-Gao
THOC1	Other	2.58399	7.95814e-64	HCC-Gao
THOC2	Other	2.58135	3.39417e-67	HCC-Gao
LGALS3	Other	2.58124	2.83126e-12	HCC-Gao
FAM50A	Other	2.57724	2.1985e-46	HCC-Gao
DLGAP4	Other	2.57164	1.33523e-41	HCC-Gao
VIL1	Other	2.56887	1.14126e-10	HCC-Gao
SPATS2	Other	2.56279	7.57541e-38	HCC-Gao
FKBP10	Other	2.55637	1.79771e-16	HCC-Gao
RIOX2	Other	2.55523	1.2669e-31	HCC-Gao
ZNF706	Other	2.55258	1.90918e-30	HCC-Gao
PEA15	RTK RAS	2.54903	6.96464e-37	HCC-Gao
STIP1	Other	2.54758	1.76892e-57	HCC-Gao
HNRNPU	Other	2.54194	7.81277e-66	HCC-Gao
SMARCA1	Other	2.53642	4.82864e-40	HCC-Gao
PUS7	Other	2.53429	5.09024e-48	HCC-Gao
ADAR	Other	2.53312	1.88357e-58	HCC-Gao
BZW2	Other	2.52647	1.06801e-43	HCC-Gao
CACYBP	Other	2.52507	3.37161e-47	HCC-Gao
HS2ST1	Other	2.52257	1.43563e-42	HCC-Gao
RFC1	Other	2.51963	3.88211e-48	HCC-Gao
POLR1E	Other	2.51836	1.4716e-53	HCC-Gao
MRTO4	Other	2.51125	4.43125e-50	HCC-Gao
DNAJC2	Other	2.51086	1.2255e-72	HCC-Gao
ABCD1	Other	2.51068	1.33414e-35	HCC-Gao
CMSS1	Other	2.50804	1.89122e-34	HCC-Gao
HNRNPLL	Other	2.50701	1.94854e-53	HCC-Gao
NIFK	Other	2.50543	3.87646e-52	HCC-Gao
UBAP2L	Other	2.50522	1.58665e-56	HCC-Gao
RRP9	Other	2.50281	6.50309e-51	HCC-Gao
TMEM70	Other	2.50104	1.56656e-32	HCC-Gao
C8orf33	Other	2.4955	4.87498e-28	HCC-Gao
RBBP7	Other	2.49461	4.31144e-50	HCC-Gao
ATP6V1C1	Other	2.4887	2.25904e-43	HCC-Gao
SERF2	Other	2.4882	2.16796e-45	HCC-Gao
IPO9	Other	2.48607	5.66686e-47	HCC-Gao
FAM3C	Other	2.48136	3.92652e-36	HCC-Gao
CCDC86	Other	2.48042	2.77111e-54	HCC-Gao
THOC5	Other	2.473	1.39525e-56	HCC-Gao
SDF2	Other	2.47229	1.12741e-28	HCC-Gao
SDC4	Other	2.46979	1.49983e-23	HCC-Gao
CBX4	Other	2.46578	1.60287e-43	HCC-Gao
PHF6	Other	2.46524	4.38814e-52	HCC-Gao
COX17	Other	2.45526	7.23822e-15	HCC-Gao
YWHAQ	Other	2.45224	2.04642e-35	HCC-Gao
TRMT61A	Other	2.45082	2.2253e-41	HCC-Gao
KRT23	Other	2.44665	2.92018e-07	HCC-Gao
WDR12	Other	2.44525	2.28869e-39	HCC-Gao
AACS	Other	2.44504	2.05038e-25	HCC-Gao
PES1	Other	2.44486	5.52627e-53	HCC-Gao
APIP	Other	2.43986	6.12882e-46	HCC-Gao
TCOF1	Other	2.43914	6.74774e-50	HCC-Gao
FBLN1	Other	2.43683	3.93078e-26	HCC-Gao
BRIX1	Other	2.43658	3.70072e-39	HCC-Gao
GTPBP4	Other	2.43479	9.82568e-53	HCC-Gao
DDX5	Other	2.43124	2.54543e-66	HCC-Gao
ATOX1	Other	2.43087	1.83115e-24	HCC-Gao
CDKN2AIPNL	Other	2.43006	9.87639e-40	HCC-Gao
PUS1	Other	2.42608	2.03618e-45	HCC-Gao
MRPS18A	Other	2.42554	3.38283e-41	HCC-Gao
PCSK9	Other	2.41738	6.56812e-15	HCC-Gao
PRC1	Other	2.41264	1.4516e-21	HCC-Gao
SRP14	Other	2.41075	1.0224e-57	HCC-Gao
TKT	Other	2.40987	1.70468e-22	HCC-Gao
RBM3	Other	2.40612	1.66532e-25	HCC-Gao
PXDN	Other	2.40326	1.46241e-25	HCC-Gao
MRPL24	Other	2.3993	1.91438e-47	HCC-Gao
SERPINH1	Other	2.39805	5.24942e-27	HCC-Gao
RRP12	Other	2.39464	3.37161e-47	HCC-Gao
REXO4	Other	2.39407	2.19801e-44	HCC-Gao
IL4I1	Other	2.38613	1.20912e-20	HCC-Gao
C4BPA	Other	2.38499	5.20617e-19	HCC-Gao
IKBIP	Other	2.38406	4.208e-31	HCC-Gao
RPP40	Other	2.38116	2.4725e-40	HCC-Gao
LGALS4	Other	2.38096	1.89369e-06	HCC-Gao
TARBP1	Other	2.37988	1.43436e-35	HCC-Gao
NGDN	Other	2.37743	9.75826e-52	HCC-Gao
AKR1C2	Other	2.37732	5.32282e-06	HCC-Gao
NID1	Other	2.37693	9.90833e-35	HCC-Gao
HSPA4	Other	2.37618	5.19179e-55	HCC-Gao
RBM28	Other	2.37563	2.06278e-47	HCC-Gao
MROH1	Other	2.375	3.31508e-31	HCC-Gao
ALYREF	Other	2.3749	3.64087e-55	HCC-Gao
RECQL	Other	2.37414	2.29362e-52	HCC-Gao
PHC2	Other	2.37177	2.88805e-48	HCC-Gao
NOP2	Other	2.3698	1.21504e-51	HCC-Gao
TMEM65	Other	2.36398	1.64189e-28	HCC-Gao
FABP4	Other	2.36387	1.68879e-11	HCC-Gao
MRPL40	Other	2.35938	4.73687e-45	HCC-Gao
NPM1	Other	2.35156	1.45347e-42	HCC-Gao
RNH1	Other	2.35034	2.70378e-17	HCC-Gao
CBX3	Other	2.34325	4.67756e-44	HCC-Gao
MRPS21	Other	2.33915	4.51795e-34	HCC-Gao
TM9SF2	Other	2.33869	3.12185e-50	HCC-Gao
PMF1	Other	2.3359	1.21536e-46	HCC-Gao
BAIAP2L1	Other	2.33485	1.48075e-25	HCC-Gao
CAPRIN1	Other	2.33302	1.81429e-63	HCC-Gao
NOL10	Other	2.33124	6.4163e-44	HCC-Gao
DDX24	Other	2.33082	5.47453e-40	HCC-Gao
POLE3	Other	2.32632	1.52327e-38	HCC-Gao
ARL2	Other	2.32438	6.97533e-38	HCC-Gao
NUDT1	Other	2.32339	4.46669e-36	HCC-Gao
PTCD1	Other	2.32334	3.88532e-38	HCC-Gao
UTP25	Other	2.32124	2.67303e-50	HCC-Gao
MORF4L2	Other	2.31944	4.84814e-47	HCC-Gao
PLOD3	Other	2.31899	3.09969e-40	HCC-Gao
RCC2	Other	2.31147	9.79572e-31	HCC-Gao
AATF	Other	2.31141	3.26251e-48	HCC-Gao
ZNF622	Other	2.30902	5.87002e-42	HCC-Gao
ACSL3	Other	2.30875	2.32149e-29	HCC-Gao
IGFBP7	Other	2.30497	6.81344e-14	HCC-Gao
MRPL48	Other	2.30328	5.58283e-41	HCC-Gao
CAD	Other	2.29787	9.10715e-42	HCC-Gao
RUVBL1	Other	2.29542	1.77112e-61	HCC-Gao
MRPL41	Other	2.29393	1.39096e-35	HCC-Gao
UQCRH	Other	2.29125	4.98215e-19	HCC-Gao
CD93	Other	2.28867	9.90481e-40	HCC-Gao
CHORDC1	Other	2.28739	5.82659e-43	HCC-Gao
UBE2Q1	Other	2.28505	1.63074e-49	HCC-Gao
TMA7	Other	2.28417	1.22702e-32	HCC-Gao
GNL2	Other	2.28289	1.81465e-49	HCC-Gao
TOP1	Other	2.27619	1.63285e-58	HCC-Gao
FTSJ3	Other	2.26708	5.51626e-44	HCC-Gao
ITPA	Other	2.25637	1.11005e-31	HCC-Gao
ATG9A	Other	2.25528	5.65524e-34	HCC-Gao
GPX7	Other	2.25503	1.5987e-14	HCC-Gao
CADM1	Other	2.25279	1.45497e-25	HCC-Gao
NCBP1	Other	2.25266	7.55407e-50	HCC-Gao
SYPL1	Other	2.24259	1.39004e-34	HCC-Gao
CTSA	Other	2.24056	1.66191e-31	HCC-Gao
TBCD	Other	2.23993	3.45893e-43	HCC-Gao
MVP	Other	2.23785	7.05074e-17	HCC-Gao
DAP3	Other	2.23244	3.26154e-34	HCC-Gao
BOLA3	Other	2.23234	1.11091e-32	HCC-Gao
GLS	Other	2.22534	3.16782e-16	HCC-Gao
TOMM40L	Other	2.22425	2.46039e-19	HCC-Gao
GGPS1	Other	2.22424	1.52791e-30	HCC-Gao
CD2BP2	Other	2.2235	6.19226e-43	HCC-Gao
GAR1	Other	2.22037	1.62867e-42	HCC-Gao
PUF60	Other	2.21672	6.24392e-68	HCC-Gao
DAZAP1	Other	2.21632	5.93449e-51	HCC-Gao
DDX47	Other	2.21514	1.34231e-44	HCC-Gao
TOMM22	Other	2.21428	6.2269e-39	HCC-Gao
NAT10	Other	2.21393	1.35432e-60	HCC-Gao
VDAC2	Other	2.2127	1.90055e-35	HCC-Gao
MAGED1	Other	2.21133	2.11713e-23	HCC-Gao
IRF2BP1	Other	2.20432	1.30074e-37	HCC-Gao
KNTC1	Other	2.20395	2.216e-17	HCC-Gao
UBA2	Other	2.20314	9.29296e-48	HCC-Gao
TDRKH	Other	2.20161	9.85506e-37	HCC-Gao
GNPAT	Other	2.20116	2.82033e-24	HCC-Gao
MRPL51	Other	2.20095	2.93087e-32	HCC-Gao
SOAT1	Other	2.19885	8.80331e-19	HCC-Gao
NOM1	Other	2.19848	1.77266e-46	HCC-Gao
RSL1D1	Other	2.1958	1.16756e-49	HCC-Gao
UQCC2	Other	2.19519	3.37307e-39	HCC-Gao
FBL	Other	2.19205	1.12767e-37	HCC-Gao
RAD1	Other	2.19058	1.44944e-41	HCC-Gao
PEX11B	Other	2.1897	2.30629e-31	HCC-Gao
PPAN	Other	2.18816	1.01073e-47	HCC-Gao
TOMM20	Other	2.18505	1.59834e-37	HCC-Gao
VNN2	Other	2.18474	1.01081e-09	HCC-Gao
TP53BP2	Other	2.18256	3.17104e-47	HCC-Gao
HNRNPDL	Other	2.18235	2.26491e-43	HCC-Gao
IMPA1	Other	2.18196	7.66742e-29	HCC-Gao
IGHMBP2	Other	2.17459	1.57987e-30	HCC-Gao
EXOG	Other	2.17442	1.30645e-33	HCC-Gao
CDC73	Other	2.17377	2.93422e-64	HCC-Gao
C19orf53	Other	2.17115	1.1274e-33	HCC-Gao
EBNA1BP2	Other	2.16924	1.40575e-43	HCC-Gao
HSPA14	Other	2.16856	1.34744e-62	HCC-Gao
DHRS2	Other	2.16716	0.00084985	HCC-Gao
GPD2	Other	2.16371	5.62227e-41	HCC-Gao
EEF1D	Other	2.15992	1.82987e-46	HCC-Gao
UBE2Z	Other	2.15969	6.31398e-40	HCC-Gao
UTP23	Other	2.15868	1.46467e-30	HCC-Gao
HNRNPUL1	Other	2.15864	2.17349e-44	HCC-Gao
RBBP4	Other	2.15566	9.81903e-55	HCC-Gao
NID2	Other	2.15497	1.97173e-26	HCC-Gao
MRPL10	Other	2.15431	6.1822e-17	HCC-Gao
LAMC1	Other	2.14788	5.09921e-23	HCC-Gao
PRPF6	Other	2.14562	5.7804e-68	HCC-Gao
NAP1L4	Other	2.1446	1.17333e-46	HCC-Gao
BAZ2A	Other	2.14444	4.02794e-30	HCC-Gao
IPO7	Other	2.14317	2.71335e-52	HCC-Gao
SLC12A9	Other	2.1412	2.42794e-32	HCC-Gao
PPIG	Other	2.14118	2.12201e-50	HCC-Gao
SRFBP1	Other	2.13982	3.51949e-42	HCC-Gao
TMEM38B	Other	2.13878	1.01142e-29	HCC-Gao
PCM1	Other	2.13642	4.66375e-36	HCC-Gao
WDR5	Other	2.13085	8.11003e-46	HCC-Gao
PKM	Other	2.13018	7.73202e-19	HCC-Gao
NOP14	Other	2.12922	6.25313e-52	HCC-Gao
TAGLN3	Other	2.12696	6.05928e-28	HCC-Gao
POLRMT	Other	2.12352	1.579e-28	HCC-Gao
FUBP1	Other	2.12192	1.47189e-47	HCC-Gao
C11orf58	Other	2.12151	9.38809e-35	HCC-Gao
FMR1	Other	2.11882	3.54329e-43	HCC-Gao
CMC4	Other	2.11871	5.2344e-11	HCC-Gao
HMGCS1	Other	2.11318	1.6393e-10	HCC-Gao
ACBD3	Other	2.11158	1.93831e-49	HCC-Gao
RAB3A	Other	2.1083	1.63616e-18	HCC-Gao
UTP14A	Other	2.10827	5.23769e-52	HCC-Gao
GTF2I	Other	2.10605	6.75609e-46	HCC-Gao
KIN	Other	2.10602	7.31933e-43	HCC-Gao
XRCC6	Other	2.10465	8.8897e-55	HCC-Gao
BOP1	Other	2.10433	1.48439e-42	HCC-Gao
MRPS35	Other	2.10411	1.80581e-29	HCC-Gao
ACLY	Other	2.09914	4.48143e-25	HCC-Gao
C2	Other	2.09887	1.36604e-34	HCC-Gao
HTATSF1	Other	2.09836	2.50581e-45	HCC-Gao
RTF2	Other	2.09668	3.51855e-37	HCC-Gao
EGLN1	Other	2.09557	4.14289e-41	HCC-Gao
RRP1	Other	2.09518	1.10148e-42	HCC-Gao
SRSF9	Other	2.09246	1.31728e-45	HCC-Gao
MPHOSPH10	Other	2.09149	7.784e-47	HCC-Gao
RALY	Other	2.08877	1.55946e-47	HCC-Gao
SSU72	Other	2.08715	6.52776e-43	HCC-Gao
UTP18	Other	2.08639	4.30664e-51	HCC-Gao
AKAP8L	Other	2.08596	1.94484e-44	HCC-Gao
CENPB	Other	2.0856	3.45893e-43	HCC-Gao
NKRF	Other	2.08382	2.05073e-41	HCC-Gao
ACOT8	Other	2.08231	3.73266e-29	HCC-Gao
DDX52	Other	2.07916	1.06878e-43	HCC-Gao
IGF2R	Other	2.07793	4.34835e-31	HCC-Gao
NUCKS1	Other	2.07665	3.78463e-35	HCC-Gao
CRELD1	Other	2.07519	1.99323e-19	HCC-Gao
P3H1	Other	2.07393	5.76356e-33	HCC-Gao
COA6	Other	2.07271	1.04555e-19	HCC-Gao
TATDN1	Other	2.07054	1.78926e-32	HCC-Gao
CPSF4	Other	2.06911	1.53198e-50	HCC-Gao
SUGP2	Other	2.06835	1.70028e-38	HCC-Gao
BUD31	Other	2.06509	8.2238e-47	HCC-Gao
NFKB2	Other	2.06496	8.90245e-33	HCC-Gao
HMGA1	Other	2.06307	1.27786e-24	HCC-Gao
NSUN2	Other	2.06009	4.53595e-50	HCC-Gao
THOC7	Other	2.05882	8.43088e-48	HCC-Gao
RCN2	Other	2.05618	1.22443e-32	HCC-Gao
NOL11	Other	2.05364	5.25148e-51	HCC-Gao
TMEM201	Other	2.05294	1.92018e-27	HCC-Gao
PHF5A	Other	2.05282	1.43356e-39	HCC-Gao
PAF1	Other	2.05272	7.59538e-57	HCC-Gao
DHX9	Other	2.04969	2.56906e-65	HCC-Gao
TRMT1	Other	2.04854	5.78886e-42	HCC-Gao
MCRIP1	Other	2.04847	3.13627e-29	HCC-Gao
FXR1	Other	2.04664	2.83361e-51	HCC-Gao
GPR108	Other	2.043	4.34991e-34	HCC-Gao
DDX41	Other	2.04116	6.16415e-59	HCC-Gao
WDR43	Other	2.04049	2.99829e-49	HCC-Gao
WDR4	Other	2.04037	1.26707e-30	HCC-Gao
MEPCE	Other	2.03679	2.84781e-48	HCC-Gao
MRPL18	Other	2.03326	3.83452e-33	HCC-Gao
LEO1	Other	2.03296	3.97242e-50	HCC-Gao
UQCC3	Other	2.02959	1.54624e-17	HCC-Gao
DCAF13	Other	2.02954	2.27047e-40	HCC-Gao
AGRN	Other	2.02783	1.82232e-21	HCC-Gao
UTP6	Other	2.02663	1.38288e-48	HCC-Gao
SEC23B	Other	2.02639	2.87642e-37	HCC-Gao
ANAPC7	Other	2.02487	1.20226e-58	HCC-Gao
FBN1	Other	2.02178	3.91607e-07	HCC-Gao
THOC3	Other	2.01975	6.02735e-48	HCC-Gao
MTA3	Other	2.01839	2.10282e-29	HCC-Gao
PFDN6	Other	2.01574	3.47736e-48	HCC-Gao
PRMT1	Other	2.01512	5.963e-44	HCC-Gao
CTPS1	Other	2.01511	3.6844e-34	HCC-Gao
CROT	Other	2.01323	6.60479e-14	HCC-Gao
TES	Other	2.01191	3.81464e-23	HCC-Gao
UBE2M	Other	2.01065	1.9499e-43	HCC-Gao
LBR	Other	2.00766	1.44899e-28	HCC-Gao
HMGN1	Other	2.00536	1.10452e-23	HCC-Gao
FKBP9	Other	2.00409	7.3564e-33	HCC-Gao
LEMD2	Other	2.00347	1.50036e-39	HCC-Gao
COIL	Other	2.00289	5.53364e-36	HCC-Gao
MRPL16	Other	2.00126	9.85532e-33	HCC-Gao
ZFPL1	Other	1.99834	1.2835e-28	HCC-Gao
AMBP	Other	1.99777	2.60569e-22	HCC-Gao
WDR3	Other	1.99646	8.09646e-52	HCC-Gao
HNRNPA3	Other	1.99551	1.05604e-49	HCC-Gao
GALNT2	Other	1.9955	3.15176e-21	HCC-Gao
RAE1	Other	1.99488	9.16267e-50	HCC-Gao
TUBB4A	Other	1.99487	1.10871e-08	HCC-Gao
PPP1CA	RTK RAS	1.99427	4.30761e-39	HCC-Gao
SF3B4	Other	1.99364	2.10969e-50	HCC-Gao
CCNH	Other	1.9929	1.50036e-39	HCC-Gao
SMCHD1	Other	1.99253	8.73796e-40	HCC-Gao
HM13	Other	1.99123	1.4171e-40	HCC-Gao
BCAM	Other	1.9861	1.29039e-15	HCC-Gao
TXLNG	Other	1.98447	6.30888e-44	HCC-Gao
STAU2	Other	1.98045	1.0041e-50	HCC-Gao
HNRNPH1	Other	1.98029	7.74984e-44	HCC-Gao
EFEMP1	Other	1.97927	9.71318e-09	HCC-Gao
LUC7L3	Other	1.9784	5.58966e-62	HCC-Gao
PTPN1	Other	1.978	7.46109e-48	HCC-Gao
AGPS	Other	1.97582	2.92718e-32	HCC-Gao
FAM91A1	Other	1.97513	8.82992e-58	HCC-Gao
SRSF6	Other	1.97277	2.79113e-56	HCC-Gao
COL18A1	Other	1.97176	1.97821e-27	HCC-Gao
DDX27	Other	1.97084	6.22374e-44	HCC-Gao
SMYD2	Other	1.96897	1.28725e-23	HCC-Gao
NCOA5	Other	1.96855	1.67123e-43	HCC-Gao
TOX4	Other	1.96741	2.03053e-43	HCC-Gao
SQLE	Other	1.9672	2.22984e-12	HCC-Gao
CCDC134	Other	1.96663	3.27925e-34	HCC-Gao
PDCD11	Other	1.9652	1.94813e-45	HCC-Gao
IDI1	Other	1.96481	2.33398e-15	HCC-Gao
KDM3B	Other	1.96356	5.64833e-47	HCC-Gao
KRR1	Other	1.96283	1.12244e-45	HCC-Gao
H2AFY	Other	1.96207	6.22987e-38	HCC-Gao
CALU	Other	1.96132	7.58062e-31	HCC-Gao
HNRNPAB	Other	1.95811	8.0281e-46	HCC-Gao
NUP153	Other	1.95652	1.63643e-46	HCC-Gao
KIAA1143	Other	1.9551	1.66085e-25	HCC-Gao
RBMX	Other	1.94936	5.51523e-59	HCC-Gao
SERPINF1	Other	1.94921	9.6529e-20	HCC-Gao
DDX17	Other	1.94886	8.82943e-59	HCC-Gao
HDAC2	NOTCH	1.94838	1.6489e-43	HCC-Gao
CD151	Other	1.94774	2.0706e-18	HCC-Gao
ASRGL1	Other	1.94745	6.25963e-14	HCC-Gao
ZMYM3	Other	1.94573	3.08442e-29	HCC-Gao
MMP14	Other	1.94242	2.15054e-19	HCC-Gao
GARS	Other	1.94231	3.36409e-37	HCC-Gao
ORC4	Other	1.93999	6.94253e-43	HCC-Gao
SH3PXD2B	Other	1.93924	8.05959e-37	HCC-Gao
DDX23	Other	1.93832	1.64669e-69	HCC-Gao
PPA1	Other	1.93814	3.13424e-27	HCC-Gao
CD59	Other	1.93663	5.21085e-16	HCC-Gao
PRPF3	Other	1.93589	4.06159e-61	HCC-Gao
HTATIP2	Other	1.93446	1.77938e-20	HCC-Gao
NHP2	Other	1.93432	2.30819e-41	HCC-Gao
MRPL47	Other	1.92563	3.31681e-40	HCC-Gao
C17orf75	Other	1.92231	1.04443e-48	HCC-Gao
DDX18	Other	1.92182	1.9499e-43	HCC-Gao
F5	Other	1.92177	8.52949e-26	HCC-Gao
2021-09-05	Other	1.92063	1.15131e-19	HCC-Gao
SYNGR2	Other	1.91996	1.08681e-31	HCC-Gao
BLVRA	Other	1.91854	6.93757e-22	HCC-Gao
ACBD6	Other	1.91789	6.01952e-25	HCC-Gao
MBOAT7	Other	1.91781	2.80742e-25	HCC-Gao
HSPB1	Other	1.91779	4.78094e-23	HCC-Gao
PFDN5	Other	1.91733	6.00154e-52	HCC-Gao
ME2	Other	1.91535	1.86933e-23	HCC-Gao
FLAD1	Other	1.91001	9.55448e-34	HCC-Gao
SNRPC	Other	1.90921	6.3609e-49	HCC-Gao
DEK	Other	1.90879	5.76768e-40	HCC-Gao
LPCAT1	Other	1.9084	2.48318e-19	HCC-Gao
PNPLA2	Other	1.90829	6.45203e-22	HCC-Gao
HDGF	Other	1.90739	3.67102e-36	HCC-Gao
TGOLN2	Other	1.90446	2.62648e-34	HCC-Gao
ORC5	Other	1.90237	4.5279e-33	HCC-Gao
WDR92	Other	1.90224	5.0308e-41	HCC-Gao
DCUN1D5	Other	1.90031	2.76671e-25	HCC-Gao
CRNKL1	Other	1.8999	4.44384e-48	HCC-Gao
NFXL1	Other	1.89868	3.10674e-23	HCC-Gao
PHF14	Other	1.89663	5.22014e-44	HCC-Gao
BAZ1A	Other	1.89635	2.51456e-32	HCC-Gao
UTP15	Other	1.89603	1.23807e-45	HCC-Gao
MRPS9	Other	1.89584	2.75368e-31	HCC-Gao
EED	Other	1.89577	1.06893e-43	HCC-Gao
GCLM	Other	1.8946	2.24971e-18	HCC-Gao
DPY30	Other	1.89197	1.62776e-30	HCC-Gao
CBX1	Other	1.88984	2.21979e-37	HCC-Gao
ARHGEF2	Other	1.88901	2.46344e-24	HCC-Gao
ZNF428	Other	1.88694	1.54939e-22	HCC-Gao
CDHR5	Other	1.88687	8.35321e-13	HCC-Gao
OXA1L	Other	1.88626	2.89239e-35	HCC-Gao
RPRD2	Other	1.88362	1.55898e-43	HCC-Gao
LLPH	Other	1.88244	3.96808e-26	HCC-Gao
MRPL21	Other	1.8821	3.05559e-33	HCC-Gao
VBP1	Other	1.88154	2.42231e-54	HCC-Gao
RBBP5	Other	1.8798	5.47474e-53	HCC-Gao
SF3B5	Other	1.87934	1.25857e-46	HCC-Gao
AIP	Other	1.87925	3.75783e-27	HCC-Gao
ARL5B	Other	1.87522	2.67969e-34	HCC-Gao
CALCOCO1	Other	1.87503	1.12982e-27	HCC-Gao
SRRT	Other	1.8736	1.35082e-57	HCC-Gao
UTP4	Other	1.8735	7.33748e-45	HCC-Gao
PGP	Other	1.87236	1.46386e-26	HCC-Gao
CSTF1	Other	1.87001	4.61404e-53	HCC-Gao
SLC35A2	Other	1.86829	3.53821e-29	HCC-Gao
NELFA	Other	1.86757	5.15399e-40	HCC-Gao
C4BPB	Other	1.86744	1.15914e-16	HCC-Gao
HTRA1	Other	1.86695	1.95246e-09	HCC-Gao
SLC17A5	Other	1.86585	8.2328e-21	HCC-Gao
DNMT1	Other	1.86519	2.13047e-31	HCC-Gao
ILF3	Other	1.86171	7.72966e-51	HCC-Gao
EHD4	Other	1.86108	4.12512e-36	HCC-Gao
UBTF	Other	1.86046	2.71369e-47	HCC-Gao
MRPS10	Other	1.86027	1.524e-26	HCC-Gao
DBN1	Other	1.85995	1.10192e-17	HCC-Gao
KRI1	Other	1.85938	2.47864e-39	HCC-Gao
PSAP	Other	1.85782	3.16386e-17	HCC-Gao
CLIC1	Other	1.85773	7.97802e-25	HCC-Gao
KIF2A	Other	1.85408	7.05287e-37	HCC-Gao
MRPL14	Other	1.85346	9.42095e-23	HCC-Gao
H2AFX	Other	1.85056	1.96481e-23	HCC-Gao
B4GALT1	Other	1.84891	9.91333e-30	HCC-Gao
DDX46	Other	1.84828	1.37993e-63	HCC-Gao
ARFGAP1	Other	1.84816	2.72131e-48	HCC-Gao
CYP51A1	Other	1.8476	6.32841e-13	HCC-Gao
SF3B6	Other	1.84671	8.06827e-61	HCC-Gao
RUFY1	Other	1.84545	6.70299e-39	HCC-Gao
PFDN2	Other	1.84312	1.4017e-48	HCC-Gao
MRPL37	Other	1.84156	1.96087e-34	HCC-Gao
C5orf51	Other	1.84103	4.15903e-35	HCC-Gao
NAA25	Other	1.84099	4.62047e-44	HCC-Gao
XPO1	Other	1.84094	1.03138e-59	HCC-Gao
IMPDH2	Other	1.83995	1.22001e-34	HCC-Gao
NOSIP	Other	1.83826	9.04806e-43	HCC-Gao
ERAL1	Other	1.83782	2.67997e-22	HCC-Gao
WDR46	Other	1.8373	7.86287e-42	HCC-Gao
SSB	Other	1.83705	3.81012e-44	HCC-Gao
PLBD2	Other	1.83631	9.92069e-24	HCC-Gao
NUCB2	Other	1.83207	7.71055e-20	HCC-Gao
AVL9	Other	1.83038	1.4477e-41	HCC-Gao
FARSB	Other	1.82936	7.7643e-44	HCC-Gao
PARP2	Other	1.82862	8.79693e-24	HCC-Gao
MDC1	Other	1.82767	8.06349e-31	HCC-Gao
TTC1	Other	1.82552	1.26966e-44	HCC-Gao
TACC2	Other	1.82535	4.23613e-24	HCC-Gao
UQCC1	Other	1.82533	1.18247e-28	HCC-Gao
EDC3	Other	1.82522	9.87747e-48	HCC-Gao
RNGTT	Other	1.82218	1.09563e-34	HCC-Gao
SRSF3	Other	1.82205	5.9083e-41	HCC-Gao
TBL1XR1	Other	1.8211	2.67069e-47	HCC-Gao
AFF4	Other	1.818	3.28596e-31	HCC-Gao
RNF213	Other	1.81765	2.21327e-32	HCC-Gao
SNRPF	Other	1.8171	1.8259e-42	HCC-Gao
FNBP1L	Other	1.8165	1.23434e-31	HCC-Gao
CFHR2	Other	1.81327	6.29273e-15	HCC-Gao
SLC35C1	Other	1.81158	6.02792e-13	HCC-Gao
NUFIP2	Other	1.81156	4.30761e-39	HCC-Gao
SMAD2	TGF-Beta	1.81047	2.64615e-27	HCC-Gao
YTHDF3	Other	1.80907	1.27038e-38	HCC-Gao
KIF3A	Other	1.80836	2.3909e-38	HCC-Gao
WDR75	Other	1.80741	6.21114e-44	HCC-Gao
DAXX	Other	1.80611	6.93341e-35	HCC-Gao
CEACAM1	Other	1.80344	6.66871e-13	HCC-Gao
KIF3B	Other	1.80189	1.76929e-44	HCC-Gao
TAF15	Other	1.80165	7.39632e-48	HCC-Gao
CEBPZ	Other	1.80136	6.14548e-41	HCC-Gao
DDX20	Other	1.80025	6.95468e-45	HCC-Gao
CUL4B	Other	1.79968	1.82362e-52	HCC-Gao
HIST1H1A	Other	1.79931	6.63889e-06	HCC-Gao
CTR9	Other	1.79883	5.9828e-53	HCC-Gao
SERINC3	Other	1.79756	1.3056e-37	HCC-Gao
NONO	Other	1.7974	1.35432e-60	HCC-Gao
KIFAP3	Other	1.79691	5.45998e-36	HCC-Gao
LARP4B	Other	1.79683	9.11101e-47	HCC-Gao
CDC27	Other	1.79272	1.01728e-39	HCC-Gao
DDX59	Other	1.79262	4.42004e-31	HCC-Gao
FNDC3B	Other	1.79192	3.50767e-30	HCC-Gao
DKC1	Other	1.78874	2.01101e-41	HCC-Gao
DHX57	Other	1.78791	9.86339e-45	HCC-Gao
ALDH18A1	Other	1.78759	7.23528e-22	HCC-Gao
COG2	Other	1.78748	1.4017e-48	HCC-Gao
ORC3	Other	1.78726	2.80161e-29	HCC-Gao
BAZ1B	Other	1.78685	6.66491e-42	HCC-Gao
ZCCHC17	Other	1.7848	2.14596e-34	HCC-Gao
DNAJB11	Other	1.78447	5.36833e-39	HCC-Gao
DDX10	Other	1.78397	5.6408e-38	HCC-Gao
YWHAZ	Other	1.7839	1.6176e-24	HCC-Gao
LRWD1	Other	1.78358	5.73574e-32	HCC-Gao
PELP1	Other	1.78357	1.97119e-38	HCC-Gao
LMNA	Other	1.77972	3.42667e-25	HCC-Gao
ARMC6	Other	1.77957	5.48967e-32	HCC-Gao
RRP1B	Other	1.77913	4.41058e-38	HCC-Gao
RUVBL2	Other	1.77791	4.38853e-54	HCC-Gao
LAS1L	Other	1.77754	4.6373e-42	HCC-Gao
DUSP12	Other	1.77656	1.49544e-33	HCC-Gao
BCLAF1	Other	1.77598	4.11916e-45	HCC-Gao
HEXB	Other	1.77332	6.78913e-22	HCC-Gao
C12orf73	Other	1.77202	6.52335e-26	HCC-Gao
MED20	Other	1.77086	1.75912e-31	HCC-Gao
RBM19	Other	1.7701	4.02576e-42	HCC-Gao
TBP	Other	1.76959	6.76107e-29	HCC-Gao
SDF2L1	Other	1.76917	3.36692e-23	HCC-Gao
GNS	Other	1.76861	1.97997e-26	HCC-Gao
SMARCA5	Other	1.76725	1.59768e-44	HCC-Gao
USP39	Other	1.76721	2.16231e-56	HCC-Gao
MRPL58	Other	1.76682	2.0164e-33	HCC-Gao
IPO4	Other	1.76466	4.72785e-38	HCC-Gao
NES	Other	1.76433	6.7012e-18	HCC-Gao
MRPL3	Other	1.76375	5.16174e-34	HCC-Gao
ABCF1	Other	1.76365	7.49858e-53	HCC-Gao
RPL7L1	Other	1.76121	8.88028e-41	HCC-Gao
OTUD7B	Other	1.76038	1.17611e-39	HCC-Gao
RBM8A	Other	1.75953	1.89952e-47	HCC-Gao
CCDC12	Other	1.75476	6.50658e-39	HCC-Gao
CCDC117	Other	1.75427	1.0127e-32	HCC-Gao
UBQLN2	Other	1.75422	2.57523e-32	HCC-Gao
PUM3	Other	1.75316	5.89136e-35	HCC-Gao
ATXN10	Other	1.74727	1.73838e-30	HCC-Gao
OCRL	Other	1.74709	7.22727e-33	HCC-Gao
HPS3	Other	1.74696	2.27082e-31	HCC-Gao
QSOX2	Other	1.74667	5.03457e-36	HCC-Gao
PPP1R10	Other	1.74646	4.54448e-55	HCC-Gao
NOLC1	Other	1.74516	1.52359e-26	HCC-Gao
CHERP	Other	1.74465	5.12056e-49	HCC-Gao
NOP58	Other	1.74458	4.33444e-35	HCC-Gao
UFC1	Other	1.74295	4.41643e-34	HCC-Gao
COPG2	Other	1.74214	1.10326e-35	HCC-Gao
DUSP23	Other	1.74055	4.26394e-28	HCC-Gao
ATXN2L	Other	1.74054	1.45309e-44	HCC-Gao
PIGU	Other	1.7396	2.1729e-35	HCC-Gao
FAM169A	Other	1.73927	1.61979e-09	HCC-Gao
KCTD3	Other	1.73794	1.27758e-26	HCC-Gao
GALNT1	Other	1.73645	1.21487e-36	HCC-Gao
FBXL18	Other	1.73552	3.69294e-29	HCC-Gao
CDKAL1	Other	1.73498	9.39944e-34	HCC-Gao
NOP56	Other	1.72636	1.29066e-36	HCC-Gao
TRIM27	Other	1.7263	4.09244e-22	HCC-Gao
PPME1	Other	1.72415	1.59221e-42	HCC-Gao
CPSF6	Other	1.72336	6.34233e-57	HCC-Gao
PAPSS1	Other	1.72038	1.95951e-28	HCC-Gao
CPM	Other	1.71975	2.31888e-15	HCC-Gao
MALSU1	Other	1.71943	4.20938e-26	HCC-Gao
PDSS1	Other	1.71755	3.90656e-20	HCC-Gao
ERO1B	Other	1.71641	3.8238e-13	HCC-Gao
PTBP3	Other	1.71434	9.35795e-33	HCC-Gao
NCSTN	NOTCH	1.71379	4.46251e-38	HCC-Gao
LYAR	Other	1.71247	1.48785e-25	HCC-Gao
SYNCRIP	Other	1.71189	5.91118e-50	HCC-Gao
MRPS15	Other	1.71173	4.88413e-25	HCC-Gao
HEATR1	Other	1.71144	3.18771e-43	HCC-Gao
CHD4	WNT	1.71087	6.78037e-55	HCC-Gao
NOL6	Other	1.70883	1.05953e-42	HCC-Gao
PLA2G4C	Other	1.70848	1.65241e-13	HCC-Gao
HNRNPK	Other	1.70835	1.15406e-57	HCC-Gao
ERCC3	Other	1.70457	1.95874e-41	HCC-Gao
SLC25A40	Other	1.70363	1.61076e-23	HCC-Gao
MYO5C	Other	1.70291	2.40502e-28	HCC-Gao
TSN	Other	1.70237	1.04997e-33	HCC-Gao
MEF2D	Other	1.70005	3.52761e-35	HCC-Gao
TSNAX	Other	1.69923	1.23221e-35	HCC-Gao
SEL1L	Other	1.69802	4.631e-25	HCC-Gao
STRBP	Other	1.69505	2.62115e-34	HCC-Gao
ENY2	Other	1.69382	9.98563e-31	HCC-Gao
DDX55	Other	1.69344	1.00571e-29	HCC-Gao
PRRC2C	Other	1.69334	8.23451e-57	HCC-Gao
SMG7	Other	1.6895	4.48671e-43	HCC-Gao
CHAMP1	Other	1.68885	1.77951e-33	HCC-Gao
SUMO1	Other	1.68869	1.17665e-29	HCC-Gao
ACSS1	Other	1.68868	4.17813e-14	HCC-Gao
BAG3	Other	1.68619	2.85035e-25	HCC-Gao
SET	Other	1.68483	8.28072e-29	HCC-Gao
PAFAH1B3	Other	1.68438	1.66667e-20	HCC-Gao
CBX5	Other	1.68431	4.12893e-19	HCC-Gao
SUPT5H	Other	1.68283	1.1946e-51	HCC-Gao
YTHDF2	Other	1.68247	2.03797e-54	HCC-Gao
MRPL19	Other	1.68206	8.30764e-28	HCC-Gao
TNFAIP3	Other	1.68099	5.26492e-20	HCC-Gao
ACOT7	Other	1.68085	1.0577e-27	HCC-Gao
RHOA	Other	1.68058	2.88352e-28	HCC-Gao
PPWD1	Other	1.68031	7.60758e-49	HCC-Gao
MRPS25	Other	1.68023	5.62741e-24	HCC-Gao
SNRPB	Other	1.67984	1.59848e-35	HCC-Gao
LARS	Other	1.6793	3.88179e-39	HCC-Gao
NDUFAF2	Other	1.67925	7.92317e-30	HCC-Gao
TOP2B	Other	1.67897	1.42904e-38	HCC-Gao
SLC35A4	Other	1.67891	4.46436e-27	HCC-Gao
LRRC59	Other	1.6773	8.69017e-32	HCC-Gao
MRPS5	Other	1.67708	1.96534e-26	HCC-Gao
SNRNP200	Other	1.67657	1.91125e-61	HCC-Gao
BMS1	Other	1.67653	9.34133e-44	HCC-Gao
BYSL	Other	1.67589	6.80898e-34	HCC-Gao
SMARCA4	Other	1.67444	3.49924e-37	HCC-Gao
SDE2	Other	1.67357	1.02871e-40	HCC-Gao
PLOD1	Other	1.6729	4.84262e-25	HCC-Gao
TSPAN6	Other	1.671	1.97471e-16	HCC-Gao
PTGES3	Other	1.67043	5.67759e-39	HCC-Gao
UTP11	Other	1.66834	1.73156e-34	HCC-Gao
PPHLN1	Other	1.66714	5.36275e-40	HCC-Gao
DHX15	Other	1.66617	1.39525e-56	HCC-Gao
XRCC5	Other	1.66576	4.00436e-44	HCC-Gao
MRPL2	Other	1.6654	3.76155e-30	HCC-Gao
IGHG3	Other	1.66485	8.55542e-11	HCC-Gao
TMEM160	Other	1.66216	1.01197e-24	HCC-Gao
TNPO1	Other	1.66163	2.05057e-48	HCC-Gao
MRPS12	Other	1.661	1.07188e-24	HCC-Gao
THOC6	Other	1.65819	6.46617e-37	HCC-Gao
ABHD12	Other	1.65812	5.94003e-29	HCC-Gao
GTF2H2C_2	Other	1.65733	1.12925e-29	HCC-Gao
RBM39	Other	1.6567	2.54192e-53	HCC-Gao
RANGAP1	Other	1.65579	7.89188e-27	HCC-Gao
HCFC1	Other	1.65442	1.08273e-52	HCC-Gao
NDUFAF3	Other	1.65354	1.9581e-26	HCC-Gao
DRAP1	Other	1.65308	2.72255e-36	HCC-Gao
POGZ	Other	1.65292	1.35865e-33	HCC-Gao
SMG8	Other	1.65213	4.38926e-49	HCC-Gao
POLE4	Other	1.65191	2.32436e-17	HCC-Gao
MRPS30	Other	1.65158	1.06511e-28	HCC-Gao
RRP7A	Other	1.65016	9.26069e-38	HCC-Gao
DDX50	Other	1.64985	3.94998e-34	HCC-Gao
TPR	Other	1.64418	1.02794e-44	HCC-Gao
PSMG2	Other	1.64411	2.48903e-30	HCC-Gao
THUMPD3	Other	1.64404	1.03234e-43	HCC-Gao
LBP	Other	1.6438	7.63335e-13	HCC-Gao
TNPO3	Other	1.6429	6.17076e-37	HCC-Gao
OTUD6B	Other	1.64137	2.19397e-29	HCC-Gao
TIPRL	Other	1.63945	8.1437e-35	HCC-Gao
MRPL38	Other	1.63892	3.52381e-30	HCC-Gao
APLP2	Other	1.63749	3.07885e-19	HCC-Gao
MRPS28	Other	1.63721	9.61045e-28	HCC-Gao
MRPL23	Other	1.6356	4.58063e-28	HCC-Gao
WDR36	Other	1.63461	6.72785e-46	HCC-Gao
GPATCH1	Other	1.63453	9.24063e-42	HCC-Gao
SNRNP40	Other	1.63316	2.53443e-40	HCC-Gao
EFTUD2	Other	1.62984	3.07503e-58	HCC-Gao
CSPG4	Other	1.62953	1.97672e-27	HCC-Gao
POLD1	Other	1.62637	4.68609e-30	HCC-Gao
YBEY	Other	1.62444	8.47742e-19	HCC-Gao
TMEM168	Other	1.62391	1.6458e-24	HCC-Gao
GLG1	Other	1.6234	2.7538e-24	HCC-Gao
NDRG3	Other	1.62054	9.89223e-25	HCC-Gao
ITM2B	Other	1.61902	2.55362e-14	HCC-Gao
RABIF	Other	1.61612	7.55233e-11	HCC-Gao
MORC2	Other	1.6156	8.323e-37	HCC-Gao
DR1	Other	1.61521	1.87324e-21	HCC-Gao
DDX49	Other	1.61441	7.17268e-30	HCC-Gao
SF3B2	Other	1.61186	2.28586e-56	HCC-Gao
ASPSCR1	Other	1.6117	6.13427e-29	HCC-Gao
MRPS23	Other	1.61113	6.55038e-21	HCC-Gao
NT5C2	Other	1.61071	7.8978e-28	HCC-Gao
CSTF3	Other	1.61013	6.19612e-48	HCC-Gao
POLR1B	Other	1.60995	7.55711e-35	HCC-Gao
IGFBP2	Other	1.60806	1.6118e-09	HCC-Gao
ATP2C1	Other	1.60615	1.21377e-42	HCC-Gao
MRPL50	Other	1.60585	1.41845e-30	HCC-Gao
HNF1A	Other	1.60515	4.01696e-12	HCC-Gao
TRIM47	Other	1.60416	2.95845e-19	HCC-Gao
SMIM7	Other	1.60393	1.05507e-29	HCC-Gao
MRPL44	Other	1.60378	3.72703e-27	HCC-Gao
METTL13	Other	1.60252	1.90738e-46	HCC-Gao
EXOSC3	Other	1.60127	1.0532e-23	HCC-Gao
PCID2	Other	1.60053	1.90795e-37	HCC-Gao
HABP2	Other	1.60027	1.88907e-14	HCC-Gao
RPAP3	Other	1.60008	3.04692e-54	HCC-Gao
SART1	Other	1.59909	1.52151e-57	HCC-Gao
HNRNPR	Other	1.59909	5.6279e-46	HCC-Gao
TOMM7	Other	1.59853	6.51185e-28	HCC-Gao
NOP16	Other	1.59771	1.74838e-28	HCC-Gao
MICU1	Other	1.59541	6.30532e-29	HCC-Gao
SMNDC1	Other	1.59469	1.36337e-37	HCC-Gao
U2SURP	Other	1.5937	1.29802e-45	HCC-Gao
MAPRE1	Other	1.59246	4.31946e-29	HCC-Gao
EIF2A	Other	1.59188	4.92066e-45	HCC-Gao
FOXK1	Other	1.5915	2.01377e-39	HCC-Gao
SLC35F6	Other	1.58882	1.56725e-18	HCC-Gao
PWP2	Other	1.58721	2.93414e-42	HCC-Gao
MRPS6	Other	1.58716	4.29049e-27	HCC-Gao
PRPF38A	Other	1.58186	1.38685e-43	HCC-Gao
MLLT1	Other	1.58173	3.40741e-32	HCC-Gao
PDS5A	Other	1.58146	1.22666e-43	HCC-Gao
RBM12B	Other	1.58045	4.83726e-54	HCC-Gao
NDUFAF6	Other	1.57924	2.34518e-18	HCC-Gao
POLR1A	Other	1.57879	5.39951e-38	HCC-Gao
NSL1	Other	1.57702	2.02671e-27	HCC-Gao
HMGB2	Other	1.57694	3.61667e-17	HCC-Gao
UTP20	Other	1.57518	7.36237e-36	HCC-Gao
MTA2	Other	1.57489	1.01732e-44	HCC-Gao
GM2A	Other	1.57153	5.42991e-15	HCC-Gao
MRPL15	Other	1.57151	2.13804e-28	HCC-Gao
TRA2A	Other	1.5715	3.28974e-39	HCC-Gao
TTI1	Other	1.56811	7.94696e-31	HCC-Gao
EMG1	Other	1.5676	5.62062e-28	HCC-Gao
EIF3K	Other	1.56758	2.8786e-33	HCC-Gao
AHSG	Other	1.5663	3.06402e-16	HCC-Gao
MIF	Other	1.56567	2.07532e-11	HCC-Gao
COL4A2	Other	1.56518	5.71042e-16	HCC-Gao
MAPK1IP1L	Other	1.56378	7.54173e-23	HCC-Gao
CDV3	Other	1.55994	3.75829e-34	HCC-Gao
P4HA1	Other	1.55979	3.80158e-08	HCC-Gao
LARP1	Other	1.55976	3.98921e-43	HCC-Gao
VPS28	Other	1.55919	2.32546e-38	HCC-Gao
SF3A3	Other	1.55849	9.09347e-54	HCC-Gao
NOP9	Other	1.55829	1.46339e-28	HCC-Gao
LTBP4	Other	1.55439	3.16748e-07	HCC-Gao
MRPS18B	Other	1.55362	1.12984e-22	HCC-Gao
NSA2	Other	1.55349	2.82631e-25	HCC-Gao
ZRANB2	Other	1.55212	2.31088e-30	HCC-Gao
NELFCD	Other	1.55201	4.97158e-35	HCC-Gao
SMYD3	Other	1.55117	1.80448e-21	HCC-Gao
LUC7L2	Other	1.55116	2.2701e-53	HCC-Gao
RAB3D	Other	1.55102	1.10942e-06	HCC-Gao
NPTN	Other	1.55091	2.45112e-30	HCC-Gao
DDX39B	Other	1.55083	8.44809e-52	HCC-Gao
TCERG1	Other	1.55014	1.2837e-52	HCC-Gao
NOC4L	Other	1.54799	2.52871e-37	HCC-Gao
COA1	Other	1.54519	2.27094e-17	HCC-Gao
SMARCE1	Other	1.54494	4.87458e-36	HCC-Gao
WRB	Other	1.5427	2.89771e-26	HCC-Gao
BMI1	Other	1.54185	1.46114e-28	HCC-Gao
IMP3	Other	1.5394	1.96924e-34	HCC-Gao
SF3B1	Other	1.53903	5.05387e-58	HCC-Gao
XRN2	Other	1.53889	3.18506e-51	HCC-Gao
IDH3A	Other	1.53747	8.75029e-19	HCC-Gao
MAP4	Other	1.53734	1.46241e-25	HCC-Gao
ACSM1	Other	1.53633	9.77124e-05	HCC-Gao
NOL8	Other	1.5363	1.75224e-37	HCC-Gao
NOL9	Other	1.53531	5.09433e-34	HCC-Gao
PPP4R2	Other	1.53388	1.8625e-38	HCC-Gao
GNB1L	Other	1.53353	2.07064e-25	HCC-Gao
LPGAT1	Other	1.53208	2.04559e-14	HCC-Gao
LMNB1	Other	1.53196	4.62264e-28	HCC-Gao
PROS1	Other	1.5314	3.57139e-13	HCC-Gao
VARS	Other	1.52875	1.39761e-28	HCC-Gao
EIF5B	Other	1.52857	3.32872e-51	HCC-Gao
RNF113A	Other	1.52819	3.22517e-29	HCC-Gao
SAA1	Other	1.52795	0.00443189	HCC-Gao
MRPS7	Other	1.52738	2.63177e-19	HCC-Gao
CIAO1	Other	1.52628	4.48027e-19	HCC-Gao
MRPS31	Other	1.52454	1.17385e-22	HCC-Gao
LETM1	Other	1.52298	5.00986e-18	HCC-Gao
CWC27	Other	1.52291	2.41998e-34	HCC-Gao
TCEA1	Other	1.52287	3.85684e-30	HCC-Gao
ITIH3	Other	1.52257	4.71588e-14	HCC-Gao
PARP4	Other	1.52077	9.70249e-15	HCC-Gao
PA2G4	Other	1.51915	1.21395e-37	HCC-Gao
NLE1	Other	1.51838	1.46895e-29	HCC-Gao
AHCTF1	Other	1.51779	1.9499e-43	HCC-Gao
HNRNPL	Other	1.51743	3.49798e-48	HCC-Gao
AP3S1	Other	1.51709	1.02136e-31	HCC-Gao
ARFGAP3	Other	1.51681	4.34717e-29	HCC-Gao
GPKOW	Other	1.51628	1.69498e-41	HCC-Gao
SPOUT1	Other	1.51567	1.94479e-23	HCC-Gao
NUP50	Other	1.5156	5.76304e-35	HCC-Gao
POM121C	Other	1.51543	5.81019e-40	HCC-Gao
KIF5B	Other	1.51471	3.98738e-40	HCC-Gao
TM9SF3	Other	1.51379	6.01625e-29	HCC-Gao
DIDO1	Other	1.51308	7.43582e-45	HCC-Gao
ACTL6A	Other	1.51198	8.11986e-42	HCC-Gao
SFPQ	Other	1.5111	1.5426e-55	HCC-Gao
RBM25	Other	1.51075	8.17601e-56	HCC-Gao
ZMAT2	Other	1.50963	1.15118e-35	HCC-Gao
HSF1	Other	1.50943	4.22512e-11	HCC-Gao
RAD50	Other	1.50828	3.00872e-38	HCC-Gao
SAFB2	Other	1.50753	6.99802e-47	HCC-Gao
HMGCR	Other	1.50743	4.66794e-10	HCC-Gao
CASC3	Other	1.50485	2.2106e-39	HCC-Gao
SRI	Other	1.5044	2.88428e-10	HCC-Gao
MRPL35	Other	1.50383	1.06122e-22	HCC-Gao
DSN1	Other	1.50264	1.19332e-26	HCC-Gao
ANP32B	Other	1.49521	2.1431e-31	HCC-Gao
CYHR1	Other	1.4951	3.67818e-14	HCC-Gao
OLA1	Other	1.49309	2.55692e-30	HCC-Gao
TELO2	Other	1.49245	3.23665e-32	HCC-Gao
POLR2H	Other	1.49215	2.07442e-45	HCC-Gao
PURB	Other	1.49132	1.17545e-38	HCC-Gao
HSP90AA1	Other	1.49096	1.52101e-50	HCC-Gao
ADSS	Other	1.48889	3.44602e-28	HCC-Gao
GTF2H1	Other	1.48653	9.26667e-41	HCC-Gao
SNRPD2	Other	1.48424	4.63659e-39	HCC-Gao
KHSRP	Other	1.48252	2.80762e-42	HCC-Gao
ZC3HC1	Other	1.48233	1.40855e-38	HCC-Gao
ATP2B2	Other	1.4822	3.89066e-25	HCC-Gao
PRPF31	Other	1.48146	1.38162e-48	HCC-Gao
RAB1A	Other	1.48142	7.78556e-37	HCC-Gao
CCDC137	Other	1.48121	1.86483e-27	HCC-Gao
MRPS14	Other	1.4799	6.59484e-21	HCC-Gao
PRKRIP1	Other	1.47754	4.91151e-34	HCC-Gao
PCNP	Other	1.47742	3.67487e-25	HCC-Gao
PPP4R3A	Other	1.47522	5.53765e-39	HCC-Gao
RANBP1	Other	1.47399	1.51294e-27	HCC-Gao
UBL7	Other	1.4737	3.33624e-35	HCC-Gao
COG3	Other	1.47323	5.19125e-44	HCC-Gao
PRPF19	Other	1.47056	1.5529e-51	HCC-Gao
SWAP70	Other	1.47029	1.02123e-28	HCC-Gao
ZNF516	Other	1.47025	1.31623e-28	HCC-Gao
ZPR1	Other	1.46946	4.57858e-35	HCC-Gao
AAGAB	Other	1.46933	2.28741e-27	HCC-Gao
MCMBP	Other	1.46927	5.6228e-27	HCC-Gao
TOMM40	Other	1.46882	2.23653e-25	HCC-Gao
ATRX	Other	1.46829	4.18372e-34	HCC-Gao
ITGAX	Other	1.46711	5.11721e-12	HCC-Gao
MSI2	Other	1.46705	6.52701e-15	HCC-Gao
NXF1	Other	1.46627	2.80167e-48	HCC-Gao
EXOSC1	Other	1.46619	1.90191e-24	HCC-Gao
PFDN4	Other	1.46616	4.39582e-33	HCC-Gao
PNPT1	Other	1.4644	6.37635e-29	HCC-Gao
MAN2A1	Other	1.46422	6.37724e-27	HCC-Gao
PBXIP1	Other	1.46362	6.55918e-18	HCC-Gao
WDR33	Other	1.46336	2.9395e-52	HCC-Gao
CSE1L	Other	1.46309	1.29373e-35	HCC-Gao
RNF121	Other	1.46271	9.09504e-13	HCC-Gao
MYBBP1A	Other	1.46229	4.40439e-27	HCC-Gao
KNG1	Other	1.46229	1.53949e-15	HCC-Gao
SAMD4B	Other	1.46164	4.18213e-35	HCC-Gao
USP14	Other	1.46155	5.77234e-37	HCC-Gao
GADD45GIP1	Other	1.46012	1.60083e-24	HCC-Gao
BUB3	Other	1.45895	1.33874e-53	HCC-Gao
NUP160	Other	1.45885	3.50605e-45	HCC-Gao
PDAP1	Other	1.45856	1.6417e-33	HCC-Gao
CALCOCO2	Other	1.45852	6.60135e-23	HCC-Gao
TBL3	Other	1.45508	3.28421e-37	HCC-Gao
WDR18	Other	1.45504	9.76915e-38	HCC-Gao
MTG1	Other	1.453	9.53316e-21	HCC-Gao
SLC39A7	Other	1.45112	2.42097e-12	HCC-Gao
CPSF2	Other	1.44952	4.51519e-43	HCC-Gao
LEMD3	Other	1.44935	7.55515e-37	HCC-Gao
NDC1	Other	1.44822	2.42743e-40	HCC-Gao
RBM42	Other	1.44809	5.18544e-34	HCC-Gao
MRPL57	Other	1.44567	9.32397e-24	HCC-Gao
CD2AP	Other	1.4449	1.27415e-24	HCC-Gao
PDCL3	Other	1.44404	3.16676e-30	HCC-Gao
HNRNPUL2	Other	1.44186	2.47236e-37	HCC-Gao
FAM20B	Other	1.44097	9.21968e-22	HCC-Gao
AP3D1	Other	1.44081	1.02524e-39	HCC-Gao
STARD7	Other	1.44076	1.60637e-35	HCC-Gao
GATAD2B	Other	1.43835	7.22641e-32	HCC-Gao
TIMM23	Other	1.43761	7.95813e-29	HCC-Gao
PPP6R3	Other	1.43686	1.15383e-28	HCC-Gao
TAP2	Other	1.4365	1.42535e-11	HCC-Gao
RBM17	Other	1.43596	1.45779e-43	HCC-Gao
GEMIN4	Other	1.43542	1.16381e-33	HCC-Gao
NAXE	Other	1.4348	1.04273e-21	HCC-Gao
EIF2D	Other	1.43465	2.40136e-31	HCC-Gao
SART3	Other	1.43365	3.68573e-48	HCC-Gao
TRMT112	Other	1.43284	1.05857e-34	HCC-Gao
PSMG1	Other	1.42985	1.31029e-26	HCC-Gao
UCHL1	Other	1.42907	0.0107811	HCC-Gao
CDC5L	Other	1.42882	6.21354e-48	HCC-Gao
ALB	Other	1.42881	1.61384e-13	HCC-Gao
YIPF4	Other	1.42869	2.14235e-30	HCC-Gao
TRMT10C	Other	1.42677	7.85508e-25	HCC-Gao
UIMC1	Other	1.4265	3.02421e-23	HCC-Gao
ROMO1	Other	1.42639	1.53241e-14	HCC-Gao
RAD21	Other	1.4248	3.24724e-39	HCC-Gao
SMC1A	Other	1.42415	2.79381e-38	HCC-Gao
SF3A2	Other	1.42376	4.12512e-36	HCC-Gao
APOM	Other	1.42291	4.55433e-12	HCC-Gao
RBM14	Other	1.42288	2.46455e-52	HCC-Gao
NUP88	Other	1.42057	5.07555e-41	HCC-Gao
TRAF2	Other	1.42029	9.61203e-23	HCC-Gao
ADAM15	Other	1.41939	1.12685e-19	HCC-Gao
SGTA	Other	1.41928	9.65536e-30	HCC-Gao
TXLNA	Other	1.4192	5.65536e-23	HCC-Gao
NRDC	Other	1.41704	7.74001e-31	HCC-Gao
TMEM209	Other	1.41663	2.25317e-37	HCC-Gao
MRPS33	Other	1.41633	6.1915e-20	HCC-Gao
UBLCP1	Other	1.41535	9.38278e-33	HCC-Gao
RPS12	Other	1.41489	1.02779e-21	HCC-Gao
MCTS1	Other	1.41484	3.77137e-35	HCC-Gao
KAT7	Other	1.41473	9.62944e-27	HCC-Gao
RBM12	Other	1.41422	2.31563e-50	HCC-Gao
GTF2A2	Other	1.41152	4.69385e-28	HCC-Gao
WASL	Other	1.41133	3.61709e-31	HCC-Gao
TXN2	Other	1.40875	1.76529e-11	HCC-Gao
ATP2A2	Other	1.40775	4.12511e-32	HCC-Gao
GTF3C3	Other	1.4075	1.42108e-34	HCC-Gao
CFAP298	Other	1.40721	5.40471e-31	HCC-Gao
TP53BP1	Other	1.40631	8.8543e-29	HCC-Gao
RAN	Other	1.406	1.09698e-35	HCC-Gao
LSM4	Other	1.4053	1.43139e-47	HCC-Gao
MBD3	Other	1.4044	6.14014e-28	HCC-Gao
BET1L	Other	1.40329	8.69497e-22	HCC-Gao
GCA	Other	1.40278	2.08884e-09	HCC-Gao
PSPC1	Other	1.40267	1.4713e-22	HCC-Gao
WDR82	Other	1.40182	9.73961e-47	HCC-Gao
UBE2A	Other	1.40014	1.10543e-35	HCC-Gao
NUP210	Other	1.39865	6.1381e-30	HCC-Gao
CCAR1	Other	1.39836	1.2285e-43	HCC-Gao
SMC3	Other	1.39732	2.00169e-37	HCC-Gao
SAFB	Other	1.39729	1.88213e-42	HCC-Gao
RCL1	Other	1.39605	6.34062e-30	HCC-Gao
PDCD5	Other	1.39549	9.25717e-28	HCC-Gao
RING1	Other	1.39539	1.62954e-28	HCC-Gao
COPS7B	Other	1.39487	4.4741e-29	HCC-Gao
SAP18	Other	1.39466	6.80897e-53	HCC-Gao
UTP3	Other	1.39407	1.25627e-30	HCC-Gao
EIF3I	Other	1.39058	2.10382e-40	HCC-Gao
SLC30A5	Other	1.38979	6.29808e-28	HCC-Gao
SF3B3	Other	1.38914	8.55288e-58	HCC-Gao
RNF20	Other	1.38751	3.28065e-45	HCC-Gao
EIF4A3	Other	1.386	4.00567e-45	HCC-Gao
MRPS22	Other	1.38537	3.98691e-22	HCC-Gao
NUP37	Other	1.3847	6.61786e-45	HCC-Gao
TJAP1	Other	1.38467	1.61366e-41	HCC-Gao
OS9	Other	1.38425	1.06787e-15	HCC-Gao
KDM1A	Other	1.38339	2.61441e-39	HCC-Gao
CWF19L1	Other	1.38214	8.96023e-30	HCC-Gao
DTNA	Other	1.38049	2.8121e-08	HCC-Gao
NUDC	Other	1.38047	7.77695e-23	HCC-Gao
PAM16	Other	1.38007	4.10696e-19	HCC-Gao
NTPCR	Other	1.37966	1.00827e-21	HCC-Gao
DIS3L2	Other	1.37948	2.43551e-36	HCC-Gao
MTPN	Other	1.37928	6.68044e-23	HCC-Gao
YME1L1	Other	1.37898	4.63073e-46	HCC-Gao
ATF1	Other	1.37749	1.06975e-28	HCC-Gao
NKIRAS2	Other	1.37703	8.44609e-28	HCC-Gao
PECAM1	Other	1.37671	3.67423e-25	HCC-Gao
TMEM87A	Other	1.37663	1.79621e-27	HCC-Gao
SRSF1	Other	1.3754	9.24939e-53	HCC-Gao
SYMPK	Other	1.37503	4.20246e-51	HCC-Gao
HNRNPA0	Other	1.3738	4.59119e-29	HCC-Gao
DHX30	Other	1.37321	1.24641e-36	HCC-Gao
NUP62	Other	1.37262	6.26608e-38	HCC-Gao
MRPL17	Other	1.37254	8.94734e-21	HCC-Gao
GOLT1B	Other	1.37156	2.34692e-17	HCC-Gao
MRPL39	Other	1.37141	2.41891e-25	HCC-Gao
RBM22	Other	1.37	5.62008e-42	HCC-Gao
HNRNPD	Other	1.36988	2.47616e-33	HCC-Gao
TBCB	Other	1.36896	1.0998e-27	HCC-Gao
ARHGAP18	Other	1.36882	6.85222e-23	HCC-Gao
MRPS34	Other	1.36808	1.93186e-23	HCC-Gao
HNF4A	Other	1.36726	3.55745e-23	HCC-Gao
HNRNPM	Other	1.36666	9.0273e-52	HCC-Gao
APOA4	Other	1.36594	4.98215e-07	HCC-Gao
IMP4	Other	1.36503	3.17891e-27	HCC-Gao
PIN4	Other	1.36478	8.31156e-23	HCC-Gao
BCCIP	Other	1.36454	5.19675e-24	HCC-Gao
TUBAL3	Other	1.3638	5.85468e-06	HCC-Gao
CASP3	Other	1.36261	9.67796e-18	HCC-Gao
VDAC3	Other	1.36163	1.62859e-11	HCC-Gao
SNU13	Other	1.361	1.08221e-26	HCC-Gao
CAPZA2	Other	1.36029	5.68405e-18	HCC-Gao
MRPL30	Other	1.36014	1.38081e-14	HCC-Gao
NMT1	Other	1.35974	5.03114e-29	HCC-Gao
IMPA2	Other	1.35932	5.06663e-11	HCC-Gao
PNN	Other	1.35761	3.35315e-49	HCC-Gao
MTFR1	Other	1.35736	1.97459e-16	HCC-Gao
ALCAM	Other	1.35388	5.26812e-14	HCC-Gao
C11orf98	Other	1.35387	9.50713e-27	HCC-Gao
ARFGEF2	Other	1.35381	7.59148e-39	HCC-Gao
FAM118B	Other	1.3533	5.75794e-19	HCC-Gao
SMG5	Other	1.35309	7.51442e-31	HCC-Gao
PTRH1	Other	1.35069	1.06795e-13	HCC-Gao
AKAP17A	Other	1.34946	1.73039e-29	HCC-Gao
TRMT5	Other	1.3489	1.55427e-28	HCC-Gao
DHX29	Other	1.34704	5.71882e-36	HCC-Gao
UBR5	Other	1.3468	2.10617e-47	HCC-Gao
MRPS27	Other	1.34629	5.07665e-22	HCC-Gao
HNRNPC	Other	1.34609	7.54244e-45	HCC-Gao
HDAC1	NOTCH	1.34494	7.25264e-42	HCC-Gao
TLE1	WNT	1.34468	4.36382e-29	HCC-Gao
SMU1	Other	1.34426	6.08972e-47	HCC-Gao
TFB2M	Other	1.34322	6.35108e-17	HCC-Gao
RCOR3	Other	1.3427	3.27747e-22	HCC-Gao
DPF2	Other	1.34244	6.96608e-26	HCC-Gao
RANBP9	Other	1.34135	1.26718e-31	HCC-Gao
B4GALT7	Other	1.34103	7.63163e-22	HCC-Gao
AGT	Other	1.34035	1.00494e-12	HCC-Gao
MRPL45	Other	1.33926	7.28454e-24	HCC-Gao
DNAJC7	Other	1.339	1.74682e-24	HCC-Gao
LGALS8	Other	1.33769	1.03516e-14	HCC-Gao
ARHGEF11	Other	1.33553	2.14318e-31	HCC-Gao
MATR3	Other	1.33329	4.52799e-49	HCC-Gao
EEF1G	Other	1.33292	9.23949e-33	HCC-Gao
ERMP1	Other	1.3326	2.50639e-22	HCC-Gao
PCOLCE	Other	1.33228	4.14421e-09	HCC-Gao
TARDBP	Other	1.33224	3.48546e-51	HCC-Gao
NUP155	Other	1.33217	2.65193e-48	HCC-Gao
SKP1	NOTCH	1.33045	5.18592e-16	HCC-Gao
PHAX	Other	1.33029	1.10689e-30	HCC-Gao
PPIH	Other	1.32949	2.49955e-40	HCC-Gao
IWS1	Other	1.32927	5.2676e-40	HCC-Gao
SRSF4	Other	1.32884	9.85743e-32	HCC-Gao
PRPF8	Other	1.32855	4.474e-55	HCC-Gao
YIF1B	Other	1.32836	1.71093e-21	HCC-Gao
TPD52L2	Other	1.32825	9.6516e-28	HCC-Gao
KIAA1522	Other	1.32752	1.32954e-18	HCC-Gao
GTF2F1	Other	1.32703	1.87254e-30	HCC-Gao
SLC38A10	Other	1.32552	2.46342e-19	HCC-Gao
SLC25A30	Other	1.32549	1.1716e-08	HCC-Gao
AK6	Other	1.32545	7.15725e-17	HCC-Gao
POLR3F	Other	1.3244	6.40901e-23	HCC-Gao
ILF2	Other	1.32318	1.24511e-38	HCC-Gao
GABPA	Other	1.32292	3.82213e-30	HCC-Gao
DHX16	Other	1.32292	1.34982e-41	HCC-Gao
NELFB	Other	1.32269	1.67376e-24	HCC-Gao
ATRN	Other	1.3221	1.19048e-19	HCC-Gao
SLC25A32	Other	1.32182	1.34744e-14	HCC-Gao
MBD1	Other	1.32157	1.28337e-25	HCC-Gao
WTAP	Other	1.32128	2.13672e-31	HCC-Gao
MPZL1	Other	1.32124	2.91023e-22	HCC-Gao
INTS7	Other	1.31977	3.4692e-39	HCC-Gao
MED1	Other	1.31956	7.37139e-39	HCC-Gao
RBM4	Other	1.31691	1.18169e-27	HCC-Gao
NAA50	Other	1.31672	3.27483e-38	HCC-Gao
SRSF7	Other	1.31656	1.99595e-38	HCC-Gao
NPLOC4	Other	1.31624	6.38024e-29	HCC-Gao
HDGFL2	Other	1.31613	1.13903e-35	HCC-Gao
CKAP5	Other	1.31537	2.22771e-47	HCC-Gao
CPNE1	Other	1.31501	3.12172e-19	HCC-Gao
ERCC2	Other	1.31462	8.82949e-39	HCC-Gao
BPNT1	Other	1.31434	1.41318e-18	HCC-Gao
SNRPD3	Other	1.3142	6.74354e-39	HCC-Gao
TCAF1	Other	1.31406	3.99772e-15	HCC-Gao
SMAP1	Other	1.31273	5.81995e-22	HCC-Gao
FBLIM1	Other	1.31033	1.41722e-07	HCC-Gao
DNAJC10	Other	1.31022	1.23135e-24	HCC-Gao
WIPF2	Other	1.31004	1.44027e-35	HCC-Gao
MID1	Other	1.30998	1.10752e-20	HCC-Gao
MRPL20	Other	1.30964	9.61203e-23	HCC-Gao
COG5	Other	1.30855	2.94344e-38	HCC-Gao
ABHD3	Other	1.30833	5.07644e-14	HCC-Gao
CLTA	Other	1.3076	3.09345e-33	HCC-Gao
UNC45A	Other	1.30735	1.2815e-43	HCC-Gao
MFAP1	Other	1.3067	1.02871e-40	HCC-Gao
PPOX	Other	1.30577	7.36198e-22	HCC-Gao
ENSA	Other	1.30533	3.10677e-20	HCC-Gao
POLR2E	Other	1.30425	2.97231e-43	HCC-Gao
RBM45	Other	1.30215	5.22226e-42	HCC-Gao
HMCES	Other	1.30168	6.6786e-22	HCC-Gao
NSUN5	Other	1.29924	2.58129e-26	HCC-Gao
WDR74	Other	1.29871	7.58553e-30	HCC-Gao
GPN3	Other	1.29559	8.2868e-23	HCC-Gao
NOC2L	Other	1.29446	1.21895e-23	HCC-Gao
INTS12	Other	1.29309	4.10222e-29	HCC-Gao
DIMT1	Other	1.29298	3.85308e-28	HCC-Gao
EIF3D	Other	1.29199	3.98742e-35	HCC-Gao
RTF1	Other	1.29186	6.7677e-40	HCC-Gao
DAGLB	Other	1.28935	4.06853e-25	HCC-Gao
YIPF3	Other	1.28846	5.19747e-33	HCC-Gao
MORF4L1	Other	1.28806	1.17728e-24	HCC-Gao
GLMN	Other	1.28797	5.01304e-26	HCC-Gao
NOP10	Other	1.28628	1.68489e-20	HCC-Gao
NEDD1	Other	1.28626	2.18251e-21	HCC-Gao
ZMYND8	Other	1.28224	1.97739e-33	HCC-Gao
FIP1L1	Other	1.28197	1.45213e-35	HCC-Gao
BPTF	Other	1.27909	1.43727e-34	HCC-Gao
CFL1	Other	1.27874	3.18548e-29	HCC-Gao
NT5C3A	Other	1.27865	1.8723e-14	HCC-Gao
VDAC1	Other	1.27796	1.19178e-19	HCC-Gao
TXNDC9	Other	1.27787	1.42918e-28	HCC-Gao
MED17	Other	1.27787	2.6618e-23	HCC-Gao
PABPN1	Other	1.27489	7.17075e-37	HCC-Gao
EIF1B	Other	1.27451	2.21491e-18	HCC-Gao
WBP11	Other	1.27398	8.43955e-38	HCC-Gao
SUPV3L1	Other	1.27352	1.85508e-21	HCC-Gao
COG4	Other	1.27175	1.04114e-33	HCC-Gao
SFT2D3	Other	1.27172	8.4683e-16	HCC-Gao
SPIN1	Other	1.27147	7.74618e-17	HCC-Gao
MEAF6	Other	1.27137	5.7352e-24	HCC-Gao
NUP85	Other	1.27131	2.74271e-41	HCC-Gao
UBQLN4	Other	1.27004	3.16171e-23	HCC-Gao
NUP98	Other	1.26821	5.27625e-45	HCC-Gao
SLC33A1	Other	1.2669	3.28696e-25	HCC-Gao
MRPL34	Other	1.26583	7.00455e-16	HCC-Gao
CMTR1	Other	1.26482	5.07628e-29	HCC-Gao
HEATR6	Other	1.26403	1.60274e-10	HCC-Gao
OAS3	Other	1.26367	9.61135e-12	HCC-Gao
IREB2	Other	1.26338	6.56812e-15	HCC-Gao
TCF20	Other	1.26259	2.82013e-26	HCC-Gao
TBC1D2	Other	1.26201	6.49162e-25	HCC-Gao
TIMM10B	Other	1.26164	2.4338e-13	HCC-Gao
AGFG1	Other	1.26134	1.73124e-35	HCC-Gao
TAGLN2	Other	1.26084	6.06446e-10	HCC-Gao
EIF2S3	Other	1.25959	4.51351e-39	HCC-Gao
IRS2	RTK RAS	1.25938	1.38237e-10	HCC-Gao
PPP4R1	Other	1.2593	6.04371e-28	HCC-Gao
RPRD1A	Other	1.25833	1.45833e-19	HCC-Gao
MRPL11	Other	1.25773	2.28652e-22	HCC-Gao
MYO19	Other	1.25734	6.67819e-12	HCC-Gao
ASH2L	Other	1.25712	1.008e-34	HCC-Gao
CIRBP	Other	1.25661	3.04659e-15	HCC-Gao
AHSA1	Other	1.2557	5.51008e-29	HCC-Gao
MPHOSPH8	Other	1.25473	1.8423e-27	HCC-Gao
VAMP7	Other	1.25442	1.28291e-18	HCC-Gao
LSM12	Other	1.25383	5.01484e-31	HCC-Gao
DTNBP1	Other	1.25342	8.63793e-20	HCC-Gao
URB2	Other	1.25305	2.50604e-23	HCC-Gao
PNISR	Other	1.25283	4.61175e-28	HCC-Gao
C16orf91	Other	1.25259	4.60034e-13	HCC-Gao
KHDC4	Other	1.25203	1.95938e-09	HCC-Gao
WFS1	Other	1.25166	1.02306e-13	HCC-Gao
ALDH3A1	Other	1.25062	0.00596255	HCC-Gao
CRTC2	Other	1.25018	5.79198e-17	HCC-Gao
CDC23	Other	1.25009	1.01629e-32	HCC-Gao
EXOSC9	Other	1.24975	2.1952e-25	HCC-Gao
RBM27	Other	1.24889	4.8356e-36	HCC-Gao
NOC3L	Other	1.2488	2.49948e-20	HCC-Gao
MCU	Other	1.24836	3.02231e-14	HCC-Gao
ATP2B4	Other	1.24699	4.09265e-18	HCC-Gao
PQBP1	Other	1.24563	6.37221e-34	HCC-Gao
PAIP2	Other	1.24293	1.4726e-15	HCC-Gao
COG6	Other	1.24283	8.6565e-36	HCC-Gao
GNL3L	Other	1.24276	2.21088e-20	HCC-Gao
ATP6AP2	Other	1.2404	1.05343e-21	HCC-Gao
COG7	Other	1.24038	1.50715e-39	HCC-Gao
GNB2	Other	1.2389	8.06735e-08	HCC-Gao
CD9	Other	1.23633	7.78769e-07	HCC-Gao
SLC30A7	Other	1.23496	1.45333e-23	HCC-Gao
HIST1H1C	Other	1.23388	8.66737e-14	HCC-Gao
SFT2D2	Other	1.23351	7.04904e-18	HCC-Gao
SNRPD1	Other	1.23326	4.97035e-25	HCC-Gao
MRPL55	Other	1.23319	1.22064e-16	HCC-Gao
CANX	Other	1.23297	3.51955e-21	HCC-Gao
TAPBP	Other	1.23185	8.91541e-13	HCC-Gao
RANBP2	Other	1.22951	8.44644e-47	HCC-Gao
ZYX	Other	1.2295	3.15215e-17	HCC-Gao
UBR7	Other	1.2281	1.27437e-14	HCC-Gao
PUM1	Other	1.2275	1.11166e-38	HCC-Gao
UBE2O	Other	1.22689	8.97725e-25	HCC-Gao
HSPA9	Other	1.22528	7.91238e-15	HCC-Gao
PDLIM3	Other	1.22469	4.83544e-05	HCC-Gao
TXNDC12	Other	1.22445	2.15314e-27	HCC-Gao
TOMM70	Other	1.2231	1.87035e-23	HCC-Gao
NUP93	Other	1.22182	7.50661e-42	HCC-Gao
CTNNBL1	Other	1.22175	9.36164e-41	HCC-Gao
GEMIN5	Other	1.22148	8.72979e-31	HCC-Gao
LENG8	Other	1.22073	1.02267e-23	HCC-Gao
XPOT	Other	1.2205	1.09853e-22	HCC-Gao
SRSF11	Other	1.22043	5.14615e-32	HCC-Gao
TRA2B	Other	1.21972	6.92809e-37	HCC-Gao
EMILIN2	Other	1.21961	5.06112e-07	HCC-Gao
ERH	Other	1.21868	5.90373e-32	HCC-Gao
YTHDC1	Other	1.21758	1.40877e-37	HCC-Gao
STAU1	Other	1.21728	4.76429e-26	HCC-Gao
LSM2	Other	1.21681	4.29042e-40	HCC-Gao
FAM192A	Other	1.21644	5.75794e-19	HCC-Gao
MRPL28	Other	1.21484	1.00791e-18	HCC-Gao
MBNL3	Other	1.21465	2.7268e-08	HCC-Gao
TRMT2A	Other	1.21412	5.29354e-19	HCC-Gao
TMCC3	Other	1.21396	1.23384e-12	HCC-Gao
WAPL	Other	1.21379	4.3513e-35	HCC-Gao
TPRG1L	Other	1.21146	1.97248e-13	HCC-Gao
PLRG1	Other	1.21143	5.47709e-40	HCC-Gao
MOSPD2	Other	1.21097	6.88972e-27	HCC-Gao
MTREX	Other	1.2108	6.36085e-47	HCC-Gao
POLDIP3	Other	1.2106	8.92442e-24	HCC-Gao
SCAF1	Other	1.20953	3.19338e-34	HCC-Gao
SLC4A2	Other	1.20904	6.88222e-17	HCC-Gao
COG1	Other	1.20892	1.03396e-35	HCC-Gao
C12orf29	Other	1.2089	3.07514e-24	HCC-Gao
TFIP11	Other	1.20853	5.47812e-37	HCC-Gao
NUP205	Other	1.20806	7.43677e-45	HCC-Gao
DNTTIP2	Other	1.20761	1.98795e-33	HCC-Gao
MRPS2	Other	1.20718	1.86392e-17	HCC-Gao
TAF2	Other	1.20605	2.2702e-29	HCC-Gao
ERLEC1	Other	1.20565	1.47547e-21	HCC-Gao
LYPLA1	Other	1.20558	2.38435e-11	HCC-Gao
KLC1	Other	1.20553	2.90946e-17	HCC-Gao
PPP2CA	Other	1.20536	6.80586e-29	HCC-Gao
WARS2	Other	1.20516	9.73956e-14	HCC-Gao
FKBP4	Other	1.20505	5.87177e-17	HCC-Gao
CCDC6	Other	1.20492	3.71561e-21	HCC-Gao
CHD8	WNT	1.20443	3.93078e-26	HCC-Gao
IARS	Other	1.20419	1.07705e-24	HCC-Gao
LUC7L	Other	1.20308	1.08772e-15	HCC-Gao
ITIH2	Other	1.20105	1.08685e-12	HCC-Gao
RNASE4	Other	1.2004	5.72125e-07	HCC-Gao
EEF1B2	Other	1.1993	5.32534e-27	HCC-Gao
SH3BP5L	Other	1.19807	2.15426e-24	HCC-Gao
ZNF207	Other	1.1977	8.25513e-36	HCC-Gao
DHX35	Other	1.19763	2.93009e-26	HCC-Gao
SNIP1	Other	1.19565	9.2574e-25	HCC-Gao
HSPA2	Other	1.19545	5.55952e-07	HCC-Gao
TROVE2	Other	1.19322	2.35013e-32	HCC-Gao
TIMM17B	Other	1.19236	1.3157e-22	HCC-Gao
UBE4B	Other	1.19166	1.72354e-25	HCC-Gao
EWSR1	Other	1.19049	3.32568e-34	HCC-Gao
NACA	Other	1.19024	7.47885e-39	HCC-Gao
SMARCB1	Other	1.1893	5.71251e-26	HCC-Gao
TBC1D23	Other	1.18865	7.35632e-36	HCC-Gao
TSSC4	Other	1.18801	3.04271e-19	HCC-Gao
RNPS1	Other	1.18798	1.51955e-37	HCC-Gao
SETDB1	Other	1.18792	2.8355e-26	HCC-Gao
DDX3X	Other	1.1879	1.6968e-44	HCC-Gao
SF3A1	Other	1.1873	4.07099e-46	HCC-Gao
TXNL4A	Other	1.18541	6.34793e-25	HCC-Gao
CCNL1	Other	1.18346	1.4406e-17	HCC-Gao
MRPL1	Other	1.18187	1.60158e-18	HCC-Gao
PALLD	Other	1.18184	6.739e-07	HCC-Gao
FAM49B	Other	1.18175	9.78401e-14	HCC-Gao
RMDN1	Other	1.18031	1.04918e-12	HCC-Gao
TMA16	Other	1.1799	1.153e-19	HCC-Gao
TUBB2B	Other	1.1791	4.7121e-39	HCC-Gao
SMPD4	Other	1.17792	1.08605e-25	HCC-Gao
DHX8	Other	1.17647	1.10457e-34	HCC-Gao
BUD23	Other	1.17511	1.03238e-20	HCC-Gao
SARNP	Other	1.17372	3.76922e-28	HCC-Gao
ZNF512	Other	1.17338	1.77328e-15	HCC-Gao
PNO1	Other	1.17298	2.39868e-18	HCC-Gao
PRPF38B	Other	1.17292	1.97507e-36	HCC-Gao
GPD1L	Other	1.1726	4.19749e-09	HCC-Gao
HNRNPA2B1	Other	1.1726	2.91708e-38	HCC-Gao
SAP30BP	Other	1.17225	1.07344e-32	HCC-Gao
TAF10	Other	1.17223	3.21431e-18	HCC-Gao
WDR55	Other	1.17218	8.95217e-15	HCC-Gao
RBBP6	Other	1.1712	8.31244e-31	HCC-Gao
METTL17	Other	1.1684	4.01802e-15	HCC-Gao
ATP6V0A1	Other	1.16521	1.15564e-22	HCC-Gao
RFT1	Other	1.1648	1.09178e-25	HCC-Gao
KIF21A	Other	1.16269	1.16557e-25	HCC-Gao
PWP1	Other	1.16239	3.06964e-28	HCC-Gao
TTC4	Other	1.16175	5.01659e-25	HCC-Gao
G3BP1	Other	1.16148	6.43746e-31	HCC-Gao
MRPS17	Other	1.16129	5.9877e-14	HCC-Gao
ANP32A	Other	1.16096	4.4514e-34	HCC-Gao
MRPL9	Other	1.16054	1.46645e-11	HCC-Gao
GLRX3	Other	1.15948	5.89908e-22	HCC-Gao
CPSF3	Other	1.15862	2.47385e-37	HCC-Gao
P2RX4	Other	1.15858	7.4082e-11	HCC-Gao
FBXO2	Other	1.15595	0.0177057	HCC-Gao
MLH1	Other	1.15579	1.45325e-24	HCC-Gao
MDN1	Other	1.1557	1.27786e-24	HCC-Gao
ETF1	Other	1.15494	1.17138e-31	HCC-Gao
XAB2	Other	1.15467	2.15477e-34	HCC-Gao
FAM136A	Other	1.15428	1.16445e-11	HCC-Gao
PPIL1	Other	1.15395	3.40754e-30	HCC-Gao
NVL	Other	1.15256	5.65534e-19	HCC-Gao
URB1	Other	1.15248	1.32705e-27	HCC-Gao
USP7	Other	1.15236	8.14641e-32	HCC-Gao
PPP6C	Other	1.15177	7.6757e-28	HCC-Gao
ALDOA	Other	1.15127	2.2184e-11	HCC-Gao
EIF4G2	Other	1.15081	2.18933e-42	HCC-Gao
LAMA2	Other	1.15078	6.85341e-05	HCC-Gao
POLR1C	Other	1.15065	9.34538e-27	HCC-Gao
MRPL13	Other	1.15022	1.89301e-20	HCC-Gao
RPL34	Other	1.14943	1.57904e-20	HCC-Gao
ZNF512B	Other	1.14763	4.43458e-23	HCC-Gao
AQR	Other	1.14751	1.19128e-34	HCC-Gao
COLGALT1	Other	1.14648	1.60645e-20	HCC-Gao
GTF2F2	Other	1.14646	5.2324e-26	HCC-Gao
RUFY2	Other	1.14636	1.20389e-17	HCC-Gao
MRPL22	Other	1.14635	3.65394e-22	HCC-Gao
KHDRBS1	Other	1.14509	5.33141e-32	HCC-Gao
ARFIP2	Other	1.14449	1.63622e-19	HCC-Gao
ANAPC4	Other	1.14358	5.90455e-22	HCC-Gao
NUP133	Other	1.14343	2.03014e-38	HCC-Gao
NR2C2AP	Other	1.14266	2.36631e-15	HCC-Gao
TIGAR	Other	1.1423	3.81656e-15	HCC-Gao
PTBP1	Other	1.14153	3.94554e-26	HCC-Gao
ECE2	Other	1.14102	1.00372e-12	HCC-Gao
CLTC	Other	1.14073	3.25586e-42	HCC-Gao
FHL3	Other	1.14038	4.83809e-08	HCC-Gao
TEX264	Other	1.14019	3.28828e-20	HCC-Gao
RNASEH2A	Other	1.13998	1.07493e-13	HCC-Gao
HEATR3	Other	1.13814	1.4283e-17	HCC-Gao
TEX10	Other	1.13661	2.20015e-18	HCC-Gao
PITRM1	Other	1.1365	3.31599e-16	HCC-Gao
ADNP	Other	1.13551	4.20483e-20	HCC-Gao
HNRNPH3	Other	1.13527	3.24065e-21	HCC-Gao
SNRPA1	Other	1.13522	2.06007e-39	HCC-Gao
GLUD2	Other	1.13481	2.98149e-06	HCC-Gao
CCDC124	Other	1.1329	1.64127e-16	HCC-Gao
CTSS	Other	1.13273	3.74269e-06	HCC-Gao
TMEM181	Other	1.13203	7.38991e-13	HCC-Gao
PARN	Other	1.13093	8.01968e-29	HCC-Gao
PTRH2	Other	1.12978	7.48719e-14	HCC-Gao
DNAJC3	Other	1.12978	2.52492e-13	HCC-Gao
RIOX1	Other	1.12938	2.56372e-19	HCC-Gao
COX15	Other	1.12913	1.56075e-12	HCC-Gao
MRPS16	Other	1.12907	1.14029e-13	HCC-Gao
MED24	Other	1.12735	6.9125e-32	HCC-Gao
MSH3	Other	1.12647	1.67897e-26	HCC-Gao
NUDT2	Other	1.12638	1.7557e-16	HCC-Gao
NUDCD3	Other	1.12495	1.03464e-22	HCC-Gao
EDF1	Other	1.12431	5.71219e-18	HCC-Gao
QRICH1	Other	1.12407	3.73372e-35	HCC-Gao
TTC33	Other	1.12254	1.52674e-14	HCC-Gao
PPP4C	Other	1.12243	6.02141e-29	HCC-Gao
PRRC2A	Other	1.1223	8.12668e-37	HCC-Gao
TF	Other	1.12176	3.78132e-10	HCC-Gao
MOB4	Other	1.1209	3.3122e-18	HCC-Gao
MRPL27	Other	1.12005	1.51487e-15	HCC-Gao
DENR	Other	1.11999	1.05651e-28	HCC-Gao
AARS2	Other	1.11757	6.88222e-17	HCC-Gao
CRIP1	Other	1.11732	0.000783382	HCC-Gao
NCOA2	Other	1.11605	1.32374e-24	HCC-Gao
GTF2H4	Other	1.11584	4.26694e-17	HCC-Gao
AP4B1	Other	1.11493	2.00246e-27	HCC-Gao
USP11	Other	1.11491	7.29308e-14	HCC-Gao
SMARCD1	Other	1.11375	1.13841e-19	HCC-Gao
INTS3	Other	1.11331	5.18355e-33	HCC-Gao
CHTOP	Other	1.11242	1.52956e-28	HCC-Gao
TCEA3	Other	1.11219	6.31808e-12	HCC-Gao
FZD8	WNT	1.11197	5.76265e-15	HCC-Gao
SREK1	Other	1.11115	1.0958e-28	HCC-Gao
EIF1AD	Other	1.10922	1.02924e-23	HCC-Gao
AP5S1	Other	1.10891	6.05537e-16	HCC-Gao
IK	Other	1.10862	4.82075e-36	HCC-Gao
PTCD3	Other	1.10783	1.91566e-16	HCC-Gao
NUP35	Other	1.10704	8.94685e-27	HCC-Gao
RBM34	Other	1.1062	1.14949e-10	HCC-Gao
RAP2A	Other	1.10557	4.8574e-18	HCC-Gao
PEX19	Other	1.10529	1.81325e-14	HCC-Gao
WDR61	Other	1.10508	3.46977e-37	HCC-Gao
NAA15	Other	1.10474	1.65552e-28	HCC-Gao
PTPN12	Other	1.10446	4.90822e-26	HCC-Gao
SRRM1	Other	1.10446	1.00785e-22	HCC-Gao
LANCL1	Other	1.10416	2.26899e-20	HCC-Gao
TRIP12	Other	1.10317	1.92047e-31	HCC-Gao
STAG2	Other	1.10261	4.20287e-25	HCC-Gao
CNOT2	Other	1.09993	3.41734e-36	HCC-Gao
MED10	Other	1.09948	4.49851e-25	HCC-Gao
DDX42	Other	1.09936	2.8258e-38	HCC-Gao
EIF4H	Other	1.09899	6.49164e-23	HCC-Gao
PSIP1	Other	1.09864	2.40229e-10	HCC-Gao
CSTF2	Other	1.09815	6.35005e-33	HCC-Gao
TSC22D2	Other	1.0978	2.32208e-23	HCC-Gao
EIF3M	Other	1.09774	4.94893e-28	HCC-Gao
YTHDF1	Other	1.09748	8.40881e-32	HCC-Gao
MRE11	Other	1.0971	1.23032e-27	HCC-Gao
LSM7	Other	1.09706	1.18247e-13	HCC-Gao
MED22	Other	1.09553	1.05279e-23	HCC-Gao
SMS	Other	1.09495	9.18846e-13	HCC-Gao
AP3M1	Other	1.09405	4.84703e-27	HCC-Gao
TRMT1L	Other	1.09355	9.06081e-17	HCC-Gao
MBD2	Other	1.09141	4.61275e-31	HCC-Gao
EXOSC8	Other	1.09122	1.70502e-18	HCC-Gao
STX6	Other	1.08916	3.68338e-19	HCC-Gao
PPP2R5A	Other	1.08873	1.09099e-14	HCC-Gao
IFT27	Other	1.0884	1.38035e-13	HCC-Gao
METTL3	Other	1.08807	8.09263e-34	HCC-Gao
ARFGEF1	Other	1.0873	2.79778e-22	HCC-Gao
HAUS4	Other	1.08555	5.17796e-21	HCC-Gao
CAPN2	Other	1.08554	1.01514e-08	HCC-Gao
BTF3	Other	1.08461	5.40027e-30	HCC-Gao
IDH3B	Other	1.08045	1.18506e-13	HCC-Gao
GORASP2	Other	1.07882	2.75593e-21	HCC-Gao
TTC27	Other	1.07871	4.58313e-25	HCC-Gao
RCC1	Other	1.07819	1.09009e-16	HCC-Gao
PRRC1	Other	1.07676	1.92779e-20	HCC-Gao
DOPEY2	Other	1.07618	3.86894e-13	HCC-Gao
IRF6	Other	1.0761	1.15253e-06	HCC-Gao
RAB3GAP1	Other	1.07579	5.5342e-37	HCC-Gao
MTPAP	Other	1.07383	1.26711e-16	HCC-Gao
DIS3	Other	1.07378	2.40235e-26	HCC-Gao
CXorf56	Other	1.07346	9.82695e-23	HCC-Gao
FARSA	Other	1.07265	6.61277e-30	HCC-Gao
WDR70	Other	1.07148	3.24401e-27	HCC-Gao
ISY1	Other	1.06958	2.65862e-31	HCC-Gao
MRM1	Other	1.06932	5.98425e-10	HCC-Gao
RNF40	Other	1.06918	1.3789e-31	HCC-Gao
HCCS	Other	1.06827	8.74772e-15	HCC-Gao
GSDMD	Other	1.06721	5.49121e-14	HCC-Gao
NAA20	Other	1.06709	6.10114e-15	HCC-Gao
IPO11	Other	1.06654	9.32419e-32	HCC-Gao
2021-09-09	Other	1.06646	8.76492e-19	HCC-Gao
CNOT9	Other	1.06552	1.75912e-31	HCC-Gao
NIPBL	Other	1.06516	2.0305e-27	HCC-Gao
DNAJC19	Other	1.06413	3.26604e-14	HCC-Gao
FAM98B	Other	1.06393	1.8105e-20	HCC-Gao
SRSF2	Other	1.06338	4.54371e-25	HCC-Gao
GIPC1	Other	1.06263	5.27785e-19	HCC-Gao
SNW1	NOTCH	1.06245	8.05939e-38	HCC-Gao
NUP214	Other	1.06219	3.00774e-39	HCC-Gao
PHF3	Other	1.06197	1.51372e-24	HCC-Gao
TIMM10	Other	1.06036	6.71336e-16	HCC-Gao
SFSWAP	Other	1.05788	6.47584e-24	HCC-Gao
DNAJC8	Other	1.05746	6.58468e-23	HCC-Gao
SUPT6H	Other	1.05736	9.81702e-34	HCC-Gao
ANKHD1	Other	1.05621	6.21752e-39	HCC-Gao
WRNIP1	Other	1.05585	3.36448e-15	HCC-Gao
EEF1E1	Other	1.05558	2.42869e-19	HCC-Gao
CWC22	Other	1.05519	4.57136e-28	HCC-Gao
ERGIC3	Other	1.05482	9.49582e-09	HCC-Gao
WIZ	Other	1.05465	1.82436e-20	HCC-Gao
SCAMP2	Other	1.05393	3.94621e-15	HCC-Gao
PROC	Other	1.05305	5.17632e-08	HCC-Gao
ARHGEF5	Other	1.05295	7.32255e-13	HCC-Gao
SLC15A4	Other	1.05214	2.26342e-11	HCC-Gao
FRG1	Other	1.0512	5.03313e-11	HCC-Gao
TMUB2	Other	1.05097	1.96965e-12	HCC-Gao
SESTD1	Other	1.05	3.93144e-14	HCC-Gao
DHCR24	Other	1.0492	2.83063e-07	HCC-Gao
RPRD1B	Other	1.04914	2.03962e-22	HCC-Gao
POLB	Other	1.04844	1.58112e-16	HCC-Gao
MRPS26	Other	1.0474	1.225e-16	HCC-Gao
COPRS	Other	1.04726	1.58084e-13	HCC-Gao
SRA1	Other	1.04689	2.52219e-19	HCC-Gao
TTC37	Other	1.04634	5.39735e-32	HCC-Gao
PAPOLA	Other	1.04608	2.57827e-21	HCC-Gao
F11R	Other	1.0455	1.82748e-13	HCC-Gao
GSPT1	Other	1.04475	7.13001e-28	HCC-Gao
RCOR1	Other	1.04471	1.05487e-28	HCC-Gao
GBF1	Other	1.04451	5.6709e-29	HCC-Gao
ZC3H15	Other	1.04204	4.04655e-22	HCC-Gao
SDCBP	Other	1.04159	7.47089e-13	HCC-Gao
ASNA1	Other	1.04156	9.55802e-19	HCC-Gao
ALG1	Other	1.04069	7.8462e-18	HCC-Gao
NUP107	Other	1.0388	4.16212e-34	HCC-Gao
ZNF318	Other	1.03879	9.06274e-24	HCC-Gao
MAN1B1	Other	1.03727	5.4441e-20	HCC-Gao
MALT1	Other	1.03657	5.19321e-15	HCC-Gao
CSTF2T	Other	1.03637	2.41331e-15	HCC-Gao
SPTY2D1	Other	1.03567	2.3081e-16	HCC-Gao
SCAF4	Other	1.03521	2.32786e-18	HCC-Gao
POLR2L	Other	1.035	2.40685e-32	HCC-Gao
ELOVL5	Other	1.03304	1.8501e-07	HCC-Gao
NUDT21	Other	1.03229	3.88121e-39	HCC-Gao
POLR2A	Other	1.03148	4.29965e-42	HCC-Gao
POP1	Other	1.03076	1.06182e-29	HCC-Gao
RRP8	Other	1.03075	1.34887e-13	HCC-Gao
PLCG1	Other	1.03038	8.17314e-17	HCC-Gao
AP3B1	Other	1.02902	3.34424e-28	HCC-Gao
COL12A1	Other	1.02888	4.34732e-05	HCC-Gao
RAB3GAP2	Other	1.02873	1.90633e-33	HCC-Gao
ANAPC2	Other	1.02831	1.60841e-24	HCC-Gao
AKAP8	Other	1.02818	1.01097e-21	HCC-Gao
VPS72	Other	1.02727	3.89412e-19	HCC-Gao
RPL36A	Other	1.02721	3.38968e-18	HCC-Gao
ZC3H18	Other	1.02696	1.39745e-28	HCC-Gao
PPIC	Other	1.02669	4.67302e-09	HCC-Gao
TM9SF1	Other	1.0265	2.85659e-18	HCC-Gao
GET4	Other	1.02645	4.27304e-16	HCC-Gao
TDP2	Other	1.02614	6.37311e-15	HCC-Gao
MFSD1	Other	1.02587	1.76688e-18	HCC-Gao
DEFA3	Other	1.02439	0.025228	HCC-Gao
PAGR1	Other	1.02265	9.31667e-20	HCC-Gao
ISG20L2	Other	1.02246	1.98714e-09	HCC-Gao
HIF1AN	Other	1.02195	7.90391e-14	HCC-Gao
DNAAF5	Other	1.02175	3.2422e-20	HCC-Gao
GTPBP3	Other	1.02117	2.57203e-11	HCC-Gao
GTF2B	Other	1.0208	8.28832e-21	HCC-Gao
CDC16	Other	1.02046	2.4365e-33	HCC-Gao
NBN	Other	1.01819	9.74084e-25	HCC-Gao
CNOT3	Other	1.01753	1.15793e-29	HCC-Gao
ASPH	Other	1.01747	2.24744e-06	HCC-Gao
SLC4A1AP	Other	1.01716	1.56202e-22	HCC-Gao
GTPBP10	Other	1.01666	9.30434e-15	HCC-Gao
EOGT	Other	1.01595	5.88465e-15	HCC-Gao
GPATCH8	Other	1.01545	6.52209e-32	HCC-Gao
TMEM41B	Other	1.01458	1.94915e-10	HCC-Gao
SDAD1	Other	1.01425	6.73708e-19	HCC-Gao
TBCC	Other	1.01367	1.29557e-24	HCC-Gao
RAB18	Other	1.0136	2.68637e-08	HCC-Gao
CPSF1	Other	1.01347	3.65744e-34	HCC-Gao
CHMP2B	Other	1.01179	2.9468e-18	HCC-Gao
PXMP4	Other	1.01164	5.4242e-08	HCC-Gao
TUT1	Other	1.0113	4.69504e-15	HCC-Gao
SLU7	Other	1.01032	1.83062e-20	HCC-Gao
CD40	Other	1.01015	5.2498e-05	HCC-Gao
HEATR5A	Other	1.00992	6.04504e-26	HCC-Gao
EPDR1	Other	1.00984	0.000746535	HCC-Gao
CHMP4B	Other	1.0092	3.99354e-23	HCC-Gao
ADRM1	Other	1.00814	1.18328e-21	HCC-Gao
FAM129A	Other	1.00657	2.59396e-07	HCC-Gao
IPO5	Other	1.00627	7.71897e-14	HCC-Gao
MYO5A	Other	1.00621	3.35921e-12	HCC-Gao
CD109	Other	1.00605	1.64755e-08	HCC-Gao
ISCU	Other	1.00601	2.366e-17	HCC-Gao
CWC15	Other	1.00541	2.87672e-18	HCC-Gao
CTTN	Other	1.00492	9.86329e-12	HCC-Gao
SLTM	Other	1.00469	3.1065e-36	HCC-Gao
ITGB5	Other	1.0035	2.30765e-09	HCC-Gao
TARS2	Other	1.00301	6.58555e-13	HCC-Gao
GON7	Other	1.00182	1.72687e-16	HCC-Gao
REPIN1	Other	1.0016	5.57612e-17	HCC-Gao
RBM10	Other	1.00154	6.76727e-32	HCC-Gao
GRB2	RTK RAS	1.00083	1.40105e-16	HCC-Gao
RSL24D1	Other	0.9987	1.60619e-08	HCC-Gao
ANAPC5	Other	0.99842	7.86403e-39	HCC-Gao
PDHA1	Other	0.997978	2.55562e-14	HCC-Gao
ANAPC1	Other	0.997166	4.36008e-32	HCC-Gao
FBLN5	Other	0.997021	0.00633775	HCC-Gao
BCAS2	Other	0.996262	4.59662e-34	HCC-Gao
RAB29	Other	0.994108	1.47542e-11	HCC-Gao
SIL1	Other	0.993069	7.74179e-11	HCC-Gao
SRSF10	Other	0.990221	4.20442e-33	HCC-Gao
NAA10	Other	0.989177	1.11148e-26	HCC-Gao
TAF9	Other	0.987233	4.32007e-25	HCC-Gao
DTD1	Other	0.986818	2.64022e-07	HCC-Gao
RXRB	Other	0.985781	4.80678e-16	HCC-Gao
HSDL1	Other	0.985442	2.52532e-06	HCC-Gao
CHMP3	Other	0.984772	3.12018e-19	HCC-Gao
CLP1	Other	0.984134	2.92307e-24	HCC-Gao
DHX37	Other	0.982996	1.43265e-15	HCC-Gao
TIA1	Other	0.982569	6.58809e-25	HCC-Gao
POMP	Other	0.982114	4.048e-10	HCC-Gao
CNOT4	Other	0.981822	2.913e-27	HCC-Gao
MAP1B	Other	0.981692	1.29864e-06	HCC-Gao
PDHB	Other	0.980264	1.51259e-12	HCC-Gao
IDH3G	Other	0.979653	7.29674e-12	HCC-Gao
FAIM	Other	0.977887	7.31038e-12	HCC-Gao
UPP1	Other	0.977482	5.30977e-09	HCC-Gao
DRG1	Other	0.975364	1.4177e-23	HCC-Gao
EIF2S2	Other	0.975047	1.26139e-32	HCC-Gao
PABPC1	Other	0.974933	2.39213e-31	HCC-Gao
PPID	Other	0.974434	1.11843e-16	HCC-Gao
COQ8B	Other	0.97438	2.0957e-11	HCC-Gao
UBA3	Other	0.973142	1.22934e-23	HCC-Gao
CERS2	Other	0.972227	2.63271e-08	HCC-Gao
MX1	Other	0.969059	0.00154736	HCC-Gao
NSUN4	Other	0.964702	2.5775e-13	HCC-Gao
SHTN1	Other	0.962098	6.3079e-11	HCC-Gao
TTC39C	Other	0.961585	1.74293e-15	HCC-Gao
UBE2E3	Other	0.960138	5.68784e-17	HCC-Gao
THUMPD1	Other	0.960058	2.80988e-14	HCC-Gao
MED23	Other	0.95943	3.10099e-29	HCC-Gao
TMEM230	Other	0.958792	1.14094e-11	HCC-Gao
WDR11	Other	0.955458	1.38479e-18	HCC-Gao
CHD1	Other	0.954948	2.51002e-13	HCC-Gao
PCYT1A	Other	0.953472	2.77428e-18	HCC-Gao
GPAA1	Other	0.953185	2.0386e-20	HCC-Gao
KDELC1	Other	0.953064	7.814e-08	HCC-Gao
DDX54	Other	0.952719	2.90173e-22	HCC-Gao
POLR2D	Other	0.952076	8.36366e-25	HCC-Gao
PIR	Other	0.951363	7.36801e-08	HCC-Gao
LRPPRC	Other	0.951333	6.88242e-13	HCC-Gao
GTF2E2	Other	0.950691	2.62986e-16	HCC-Gao
SIN3A	Other	0.949744	4.03064e-26	HCC-Gao
ZC3H13	Other	0.94942	6.6984e-21	HCC-Gao
CNOT10	Other	0.948976	3.91752e-36	HCC-Gao
CYP7A1	Other	0.94826	0.0129702	HCC-Gao
GABPB1	Other	0.948174	4.7325e-23	HCC-Gao
COG8	Other	0.947402	3.77871e-30	HCC-Gao
PTGES2	Other	0.944575	4.59788e-14	HCC-Gao
IGHV3-43D	Other	0.943705	3.09126e-05	HCC-Gao
ANKZF1	Other	0.94362	6.91871e-22	HCC-Gao
B4GAT1	Other	0.943368	4.10856e-09	HCC-Gao
SHROOM1	Other	0.942302	1.44307e-11	HCC-Gao
TMEM33	Other	0.942194	2.22702e-10	HCC-Gao
RSF1	Other	0.939385	3.77607e-19	HCC-Gao
PRPF40A	Other	0.938755	5.64062e-34	HCC-Gao
MIS12	Other	0.938642	2.41296e-14	HCC-Gao
SRRM2	Other	0.9384	2.82779e-32	HCC-Gao
BAG6	Other	0.936331	2.71959e-24	HCC-Gao
CDC37	Other	0.935173	1.15887e-21	HCC-Gao
USP8	Other	0.935019	1.41262e-29	HCC-Gao
ALG8	Other	0.933735	2.3298e-09	HCC-Gao
PLG	Other	0.933666	2.85413e-07	HCC-Gao
FAM208A	Other	0.933587	7.15432e-24	HCC-Gao
NTHL1	Other	0.933516	3.59392e-09	HCC-Gao
MARS	Other	0.933374	2.41533e-16	HCC-Gao
SMARCC2	Other	0.933035	3.43041e-22	HCC-Gao
CPT1A	Other	0.930843	0.000462145	HCC-Gao
SURF6	Other	0.930219	1.41492e-14	HCC-Gao
HNRNPF	Other	0.929654	6.7316e-23	HCC-Gao
LIMA1	Other	0.928652	5.12862e-13	HCC-Gao
DYNC1LI1	Other	0.928483	1.50583e-26	HCC-Gao
FAT1	HIPPO	0.928452	1.33688e-07	HCC-Gao
BOD1L1	Other	0.928289	1.40475e-19	HCC-Gao
BLOC1S5	Other	0.927381	9.39198e-15	HCC-Gao
POLR2G	Other	0.927078	2.11735e-11	HCC-Gao
DNAJB6	Other	0.926423	4.66244e-12	HCC-Gao
SLC9A3R1	Other	0.92496	2.51511e-13	HCC-Gao
MBOAT1	Other	0.924518	2.537e-06	HCC-Gao
ZGPAT	Other	0.924204	8.79247e-19	HCC-Gao
VTI1A	Other	0.924114	2.34637e-13	HCC-Gao
ATP9A	Other	0.923309	5.7383e-12	HCC-Gao
PHIP	Other	0.923301	1.08739e-14	HCC-Gao
THRAP3	Other	0.922672	2.75211e-35	HCC-Gao
EHMT2	Other	0.921539	7.72823e-19	HCC-Gao
GNB1	Other	0.921349	2.3093e-09	HCC-Gao
WDR26	Other	0.921301	1.2864e-24	HCC-Gao
VAT1	Other	0.920456	2.21575e-08	HCC-Gao
FDPS	Other	0.919789	7.7737e-05	HCC-Gao
GIGYF1	Other	0.918745	1.07538e-17	HCC-Gao
ANG	Other	0.918053	4.46676e-08	HCC-Gao
LMBR1	Other	0.916947	2.07685e-14	HCC-Gao
RAB10	Other	0.916574	1.10676e-21	HCC-Gao
NOP53	Other	0.916059	3.14955e-10	HCC-Gao
FNBP4	Other	0.914456	4.94003e-19	HCC-Gao
UPF3B	Other	0.913684	1.40365e-20	HCC-Gao
MICAL1	Other	0.913579	2.48192e-06	HCC-Gao
LAMP2	Other	0.913033	1.58668e-07	HCC-Gao
C2orf69	Other	0.912816	6.85462e-11	HCC-Gao
CETN2	Other	0.912812	2.46833e-15	HCC-Gao
RGS10	Other	0.911941	0.000202676	HCC-Gao
LASP1	Other	0.911785	1.73931e-12	HCC-Gao
AGO2	Other	0.91162	1.08484e-22	HCC-Gao
SNRPG	Other	0.910993	1.54028e-29	HCC-Gao
CEBPA	Other	0.910909	6.83258e-07	HCC-Gao
EIF4B	Other	0.910774	4.17955e-21	HCC-Gao
ANXA11	Other	0.910531	2.22553e-11	HCC-Gao
SYNJ2	Other	0.909664	8.3018e-14	HCC-Gao
SNRPA	Other	0.908385	2.7685e-34	HCC-Gao
USP34	Other	0.905929	5.58868e-17	HCC-Gao
GTF3C2	Other	0.904802	2.84691e-23	HCC-Gao
ITGB2	Other	0.903828	2.26038e-05	HCC-Gao
STX16	Other	0.903807	2.86367e-17	HCC-Gao
SLC1A5	Other	0.901863	4.61359e-05	HCC-Gao
ELAVL1	Other	0.900886	2.48717e-24	HCC-Gao
ZC3H4	Other	0.896664	2.41123e-18	HCC-Gao
PAXBP1	Other	0.89659	9.384e-29	HCC-Gao
METTL14	Other	0.895326	3.32749e-21	HCC-Gao
MED12	Other	0.895153	3.73813e-22	HCC-Gao
STAT1	Other	0.892876	0.000155834	HCC-Gao
HUWE1	Other	0.892382	1.16961e-26	HCC-Gao
GRB10	Other	0.891593	4.46591e-11	HCC-Gao
DDX56	Other	0.889607	1.92073e-15	HCC-Gao
B3GAT3	Other	0.888658	1.11989e-11	HCC-Gao
DSTN	Other	0.888218	8.32515e-12	HCC-Gao
SERPINA3	Other	0.887984	0.000171831	HCC-Gao
UPF1	Other	0.887947	1.4442e-26	HCC-Gao
IRGQ	Other	0.886917	1.33342e-14	HCC-Gao
PARG	Other	0.886772	8.02921e-16	HCC-Gao
AP4M1	Other	0.886297	8.21517e-19	HCC-Gao
LSM14A	Other	0.885592	2.00349e-15	HCC-Gao
ATP6V0D1	Other	0.885264	3.92674e-14	HCC-Gao
UBE3C	Other	0.884601	3.87012e-20	HCC-Gao
ZNF787	Other	0.884526	6.43582e-14	HCC-Gao
HGS	Other	0.88397	9.26111e-25	HCC-Gao
NECTIN2	Other	0.8836	4.54488e-10	HCC-Gao
FKBP5	Other	0.882618	1.42883e-09	HCC-Gao
FUBP3	Other	0.882274	1.27415e-24	HCC-Gao
LMBRD2	Other	0.881988	2.89828e-11	HCC-Gao
TBC1D13	Other	0.880711	1.22488e-14	HCC-Gao
USP19	Other	0.879751	9.26746e-25	HCC-Gao
DESI1	Other	0.878189	1.20414e-10	HCC-Gao
TEAD1	HIPPO	0.876223	1.94267e-09	HCC-Gao
ACP6	Other	0.876192	2.17898e-08	HCC-Gao
ZFAND6	Other	0.875505	1.58943e-12	HCC-Gao
ALG3	Other	0.87494	9.2606e-11	HCC-Gao
PSMD10	Other	0.874718	1.14412e-14	HCC-Gao
DYNLL1	Other	0.873758	2.25368e-13	HCC-Gao
BAK1	Other	0.873519	1.84013e-07	HCC-Gao
FGB	Other	0.872078	0.00518162	HCC-Gao
ZFR	Other	0.871702	7.26903e-32	HCC-Gao
MFF	Other	0.871663	2.99968e-19	HCC-Gao
RWDD1	Other	0.868757	5.56422e-13	HCC-Gao
NEDD4L	Other	0.867475	3.59574e-14	HCC-Gao
ANO6	Other	0.865611	6.35279e-14	HCC-Gao
EIF3J	Other	0.864768	9.50619e-25	HCC-Gao
RECQL5	Other	0.86394	1.12943e-18	HCC-Gao
COPA	Other	0.863773	1.83529e-27	HCC-Gao
GCN1	Other	0.86225	4.09745e-24	HCC-Gao
CD74	Other	0.86179	0.00188533	HCC-Gao
TMEM147	Other	0.860813	5.72143e-10	HCC-Gao
NEDD4	Other	0.860102	2.08591e-09	HCC-Gao
BRI3BP	Other	0.860011	6.41138e-10	HCC-Gao
GTF2E1	Other	0.859599	3.04853e-16	HCC-Gao
POP4	Other	0.859577	7.27869e-18	HCC-Gao
MED14	Other	0.859172	2.48032e-21	HCC-Gao
EP300	NOTCH	0.858612	1.43779e-22	HCC-Gao
UBE2I	Other	0.857996	1.68904e-15	HCC-Gao
HARS	Other	0.857729	1.38275e-18	HCC-Gao
TAF7	Other	0.857226	9.52719e-19	HCC-Gao
MAEA	Other	0.857156	5.85983e-21	HCC-Gao
PPP2R5D	Other	0.856101	1.11602e-17	HCC-Gao
NUP43	Other	0.85569	7.53091e-18	HCC-Gao
CCDC9	Other	0.855369	5.32473e-19	HCC-Gao
OAF	Other	0.853657	8.56829e-07	HCC-Gao
MOV10	Other	0.853474	1.40254e-11	HCC-Gao
TMEM101	Other	0.853293	1.12886e-09	HCC-Gao
PEX26	Other	0.85209	2.16072e-10	HCC-Gao
FAM32A	Other	0.85077	1.59628e-09	HCC-Gao
ADSL	Other	0.850711	1.07108e-10	HCC-Gao
HSPA8	Other	0.85033	1.521e-24	HCC-Gao
YBX1	Other	0.849077	1.83752e-23	HCC-Gao
TAF4	Other	0.848865	1.80448e-21	HCC-Gao
PDZK1	Other	0.848763	1.04309e-05	HCC-Gao
SPPL2A	Other	0.848435	6.64999e-09	HCC-Gao
UBE2H	Other	0.846269	4.86995e-11	HCC-Gao
GMFB	Other	0.846188	8.29643e-09	HCC-Gao
RFX5	Other	0.845187	1.4093e-12	HCC-Gao
DMAP1	Other	0.843521	1.06591e-24	HCC-Gao
H2AFV	Other	0.843131	9.17048e-11	HCC-Gao
SNX4	Other	0.843044	3.26443e-15	HCC-Gao
ST6GAL1	Other	0.841035	2.13857e-06	HCC-Gao
CAAP1	Other	0.841013	3.95275e-14	HCC-Gao
GSDMB	Other	0.840592	0.0214396	HCC-Gao
SLC25A17	Other	0.840487	1.07603e-07	HCC-Gao
TUBGCP2	Other	0.839054	7.59267e-24	HCC-Gao
ECPAS	Other	0.83823	1.06833e-22	HCC-Gao
TUBG1	Other	0.836301	7.54873e-20	HCC-Gao
UHRF2	Other	0.835533	3.585e-12	HCC-Gao
EIPR1	Other	0.835506	7.4861e-19	HCC-Gao
TRMU	Other	0.835043	3.39859e-10	HCC-Gao
RNF214	Other	0.834548	1.64354e-23	HCC-Gao
URI1	Other	0.833371	2.07333e-16	HCC-Gao
CLCN7	Other	0.833333	7.49521e-13	HCC-Gao
EIF2S1	Other	0.832708	1.25375e-25	HCC-Gao
BCAP31	Other	0.832504	6.0064e-07	HCC-Gao
SLC12A2	Other	0.83234	0.000448969	HCC-Gao
VTN	Other	0.831246	9.79893e-05	HCC-Gao
ADIPOR2	Other	0.82959	0.000141094	HCC-Gao
POLR2B	Other	0.828719	9.03144e-33	HCC-Gao
YJU2	Other	0.82826	4.11272e-15	HCC-Gao
DCP1A	Other	0.828068	1.39367e-16	HCC-Gao
SON	Other	0.827804	3.58821e-27	HCC-Gao
GFPT1	Other	0.827379	1.09554e-07	HCC-Gao
MEN1	Other	0.826827	9.03351e-14	HCC-Gao
RPTOR	PI3K	0.826688	9.50544e-18	HCC-Gao
MRPL49	Other	0.825754	1.10997e-13	HCC-Gao
MTX3	Other	0.823048	3.17958e-09	HCC-Gao
ST13	Other	0.822965	1.451e-10	HCC-Gao
BTF3L4	Other	0.822631	3.20641e-12	HCC-Gao
TMEM50B	Other	0.82115	0.000921429	HCC-Gao
CCT3	Other	0.821068	1.22355e-16	HCC-Gao
XRCC4	Other	0.820823	1.18415e-11	HCC-Gao
CS	Other	0.820463	3.41146e-09	HCC-Gao
SNRPB2	Other	0.819798	6.55686e-21	HCC-Gao
FKBP11	Other	0.819305	1.83002e-05	HCC-Gao
PFDN1	Other	0.819068	3.57518e-19	HCC-Gao
API5	Other	0.818557	3.82213e-30	HCC-Gao
PIGT	Other	0.818556	9.03231e-16	HCC-Gao
NAGA	Other	0.81715	2.08429e-05	HCC-Gao
RAB11FIP1	Other	0.817036	1.12184e-08	HCC-Gao
SOD2	Other	0.816876	0.00661929	HCC-Gao
DBR1	Other	0.8163	8.67965e-17	HCC-Gao
RAB1B	Other	0.816158	7.52148e-21	HCC-Gao
DNAJC5	Other	0.815122	8.81441e-10	HCC-Gao
ATIC	Other	0.813827	1.32032e-12	HCC-Gao
PAAF1	Other	0.81377	9.28603e-10	HCC-Gao
IFIT5	Other	0.813617	8.49643e-06	HCC-Gao
TXNL1	Other	0.813243	4.72548e-08	HCC-Gao
SELENOS	Other	0.811913	4.29715e-07	HCC-Gao
TSEN34	Other	0.810244	2.50921e-11	HCC-Gao
PDCD4	Other	0.810031	1.90736e-06	HCC-Gao
STAG1	Other	0.808562	4.22249e-18	HCC-Gao
ENTPD1	Other	0.807506	1.8609e-05	HCC-Gao
TRMT61B	Other	0.805147	6.10547e-09	HCC-Gao
NSMCE2	Other	0.804281	4.22904e-12	HCC-Gao
KPNA4	Other	0.804057	8.8306e-12	HCC-Gao
KDM5C	Other	0.802554	3.39131e-10	HCC-Gao
HSPE1	Other	0.799685	9.83225e-07	HCC-Gao
VCPIP1	Other	0.799598	3.99154e-16	HCC-Gao
TMF1	Other	0.799527	5.34283e-17	HCC-Gao
GATAD2A	Other	0.799366	2.17823e-17	HCC-Gao
STRN4	Other	0.798339	1.05006e-15	HCC-Gao
OSTM1	Other	0.797082	1.81802e-09	HCC-Gao
KPNB1	Other	0.795073	1.26194e-17	HCC-Gao
NOS1AP	Other	0.794025	5.16264e-09	HCC-Gao
CNOT1	Other	0.793676	4.51052e-35	HCC-Gao
TAP1	Other	0.793663	2.41563e-05	HCC-Gao
BRAT1	Other	0.793033	3.89353e-13	HCC-Gao
TMEM115	Other	0.79287	2.31442e-08	HCC-Gao
TRABD	Other	0.791599	4.23138e-08	HCC-Gao
PREPL	Other	0.791389	1.44545e-16	HCC-Gao
CLDN1	Other	0.789846	5.67802e-05	HCC-Gao
DOCK7	Other	0.788964	1.13578e-23	HCC-Gao
CCDC50	Other	0.78893	8.86128e-15	HCC-Gao
LRPAP1	Other	0.788742	2.65356e-09	HCC-Gao
GSDME	Other	0.788407	2.94992e-05	HCC-Gao
NFKBIB	Other	0.787898	3.63838e-12	HCC-Gao
TAF6	Other	0.787702	3.55591e-19	HCC-Gao
JPT2	Other	0.786763	1.895e-11	HCC-Gao
HIST2H4B	Other	0.784978	2.09844e-15	HCC-Gao
ZNF830	Other	0.784126	8.45523e-10	HCC-Gao
TTC28	Other	0.783556	4.58545e-09	HCC-Gao
PPIL2	Other	0.783444	2.97452e-15	HCC-Gao
VIRMA	Other	0.782195	6.10981e-23	HCC-Gao
DDX51	Other	0.781003	1.36076e-08	HCC-Gao
FEZ2	Other	0.779732	1.13856e-13	HCC-Gao
BET1	Other	0.778784	6.11569e-10	HCC-Gao
RAPGEF6	Other	0.778733	1.53652e-15	HCC-Gao
SGSH	Other	0.778142	5.16057e-06	HCC-Gao
IARS2	Other	0.774855	1.91406e-08	HCC-Gao
METAP1	Other	0.774608	2.04351e-08	HCC-Gao
CSTB	Other	0.774487	6.00592e-08	HCC-Gao
GCC2	Other	0.770427	1.60292e-18	HCC-Gao
BLOC1S4	Other	0.770369	1.30506e-10	HCC-Gao
RPL37A	Other	0.770314	5.17169e-08	HCC-Gao
C1orf122	Other	0.770108	1.99898e-10	HCC-Gao
PPP1R11	Other	0.770103	3.21369e-06	HCC-Gao
MARCKS	Other	0.769494	0.000134246	HCC-Gao
CREBBP	NOTCH	0.767073	1.02965e-22	HCC-Gao
FGG	Other	0.765603	0.0153032	HCC-Gao
ATP13A1	Other	0.76489	1.03964e-11	HCC-Gao
HDAC3	Other	0.764291	3.37347e-11	HCC-Gao
PDXDC1	Other	0.76237	3.9798e-07	HCC-Gao
GCC1	Other	0.762268	5.38292e-23	HCC-Gao
ZFAND1	Other	0.760854	2.28969e-05	HCC-Gao
FAM213B	Other	0.760327	7.5097e-07	HCC-Gao
IKBKG	Other	0.75813	2.12424e-13	HCC-Gao
THADA	Other	0.757951	3.48794e-16	HCC-Gao
DAB2IP	RTK RAS	0.75782	7.58458e-08	HCC-Gao
IDUA	Other	0.757441	0.000246642	HCC-Gao
PROX1	Other	0.756996	1.01981e-12	HCC-Gao
INTS11	Other	0.756624	1.10296e-16	HCC-Gao
ACIN1	Other	0.755882	5.99577e-27	HCC-Gao
DLAT	Other	0.755051	9.63259e-05	HCC-Gao
GGCX	Other	0.754146	9.18431e-07	HCC-Gao
KDM2A	Other	0.753937	1.70057e-09	HCC-Gao
EXOSC10	Other	0.753686	7.26424e-21	HCC-Gao
MRPL4	Other	0.753258	2.34504e-08	HCC-Gao
CYCS	Other	0.752475	1.89408e-05	HCC-Gao
MPP6	Other	0.7522	8.90904e-11	HCC-Gao
IRF3	Other	0.750821	1.26688e-12	HCC-Gao
HSPA6	Other	0.750641	5.82374e-14	HCC-Gao
MTIF2	Other	0.750376	1.61409e-09	HCC-Gao
[truncated: 11,690 more rows]

## Sheet: Figure 2
Gene	Encoding	in.DGIdb	PRO.Gao	FDR.Gao	PRO.Jiang	FDR.Jiang
PRKAA2	Kinase	TRUE	22.0126	0	20.7792	1.30127e-05
CDK6	Kinase	TRUE	18.8679	1.55676e-07	19.1781	5.43403e-05
RPS6KA1	Kinase	TRUE	15.0943	5.52189e-05	18.6813	9.90099e-05
PDK4	Kinase	TRUE	16.3522	7.17202e-06	12.2449	0.0333051
PDGFRB	Kinase	TRUE	10.0629	0.0535969	24.4186	9.52018e-07
FES	Kinase	TRUE	10.6918	0.0273591	18.4211	0.000112511
CAMK1D	Kinase	TRUE	12.5786	0.00262374	13.1148	0.0164575
HK1	Kinase	TRUE	9.43396	0.10037	17.7778	0.000257569
EPHB4	Kinase	TRUE	8.80503	0.17634	18.4783	0.000110149
MLKL	Kinase	TRUE	7.54717	0.452155	21.8391	6.14544e-06
MVK	Kinase	TRUE	12.5786	0.00262374	7.92079	0.460247
PDK3	Kinase	TRUE	7.54717	0.452155	13.9241	0.00799004
EGFR	Kinase	TRUE	11.9497	0.00602181	5.94059	0.958945
CAMK2B	Kinase	TRUE	18.8679	1.55676e-07	5.47945	0.994699
PTK2B	Kinase	TRUE	10.0629	0.0535969	6.25	0.924475
PDK2	Kinase	TRUE	9.43396	0.10037	6.12245	0.939042
ERBB2	Kinase	TRUE	11.3208	0.0131983	5.06329	0.994699
PRKCA	Kinase	TRUE	10.6918	0.0273591	2.9703	0.994699
PRKAB2	Kinase	TRUE	9.43396	0.10037	3.0303	0.994699
CDC42BPA	Kinase	TRUE	2.51572	0.999938	21.978	6.14544e-06
PKN1	Kinase	TRUE	3.77358	0.999938	14.8148	0.00468218
STK4	Kinase	TRUE	3.14465	0.999938	13.8298	0.0116584
MAP4K4	Kinase	TRUE	3.77358	0.999938	12.1212	0.0354496
JAK1	Kinase	TRUE	3.77358	0.999938	10.4167	0.131175
PRKCD	Kinase	TRUE	0.628931	0.999938	12.3711	0.0311706
ATM	Kinase	TRUE	0.628931	0.999938	12.0879	0.0369662
CDK2	Kinase	TRUE	1.25786	0.999938	11.3636	0.0666561
SRC	Kinase	TRUE	1.25786	0.999938	11.25	0.0692697
NME1	Kinase	TRUE	18.239	1.55676e-07	0	0.994699
MAP2K6	Kinase	TRUE	8.1761	0.291634	9.47368	0.238555
STK10	Kinase	TRUE	6.28931	0.889483	9.47368	0.238555
STK3	Kinase	TRUE	6.28931	0.889483	9.27835	0.247382
MET	Kinase	TRUE	6.28931	0.889483	9.09091	0.258703
INSR	Kinase	TRUE	5.03145	0.999938	9.90099	0.163225
FRK	Kinase	TRUE	6.28931	0.889483	8.60215	0.394464
PRKG1	Kinase	TRUE	0	0.999938	13.8889	0.00806486
MAPKAPK2	Kinase	TRUE	4.40252	0.999938	9.18367	0.254861
EEF2K	Kinase	TRUE	3.14465	0.999938	9.87654	0.230406
TK2	Kinase	TRUE	8.1761	0.291634	4.16667	0.994699
RPS6KA3	Kinase	TRUE	3.77358	0.999938	7.92079	0.460247
PI4K2A	Kinase	TRUE	4.40252	0.999938	7.14286	0.650296
PHKG2	Kinase	TRUE	4.40252	0.999938	7.07071	0.662032
PIK3C2A	Kinase	TRUE	0	0.999938	11.236	0.0694206
PAK1	Kinase	TRUE	5.03145	0.999938	6.18557	0.932724
BMP2K	Kinase	TRUE	1.25786	0.999938	9.87654	0.230406
PIK3C3	Kinase	TRUE	1.25786	0.999938	9.47368	0.238555
LYN	Kinase	TRUE	7.54717	0.452155	3.0303	0.994699
PRKD2	Kinase	TRUE	1.88679	0.999938	8.08081	0.435313
MINK1	Kinase	TRUE	2.51572	0.999938	7.40741	0.631823
GALK2	Kinase	TRUE	7.54717	0.452155	1.9802	0.994699
HCK	Kinase	TRUE	0	0.999938	9.45946	0.242756
PRKACB	Kinase	TRUE	6.28931	0.889483	3.09278	0.994699
BRD4	Kinase	TRUE	1.25786	0.999938	7.95455	0.460247
SRPK1	Kinase	TRUE	0.628931	0.999938	8.42105	0.406484
MST1	Kinase	TRUE	5.03145	0.999938	4	0.994699
MYLK	Kinase	TRUE	8.80503	0.17634	0	0.994699
MARK3	Kinase	TRUE	0	0.999938	8.79121	0.389657
MAP2K3	Kinase	TRUE	5.66038	0.999938	3.06122	0.994699
CDK7	Kinase	TRUE	0	0.999938	8.69565	0.391927
DTYMK	Kinase	TRUE	5.66038	0.999938	2.9703	0.994699
MTOR	Kinase	TRUE	0.628931	0.999938	7.92079	0.460247
CHUK	Kinase	TRUE	0	0.999938	8.33333	0.408368
CDK5	Kinase	TRUE	5.03145	0.999938	2.9703	0.994699
PRKAB1	Kinase	TRUE	3.77358	0.999938	4.08163	0.994699
ROCK2	Kinase	TRUE	5.66038	0.999938	1.9802	0.994699
STK38L	Kinase	TRUE	0	0.999938	7.31707	0.638878
CSNK1A1	Kinase	TRUE	1.88679	0.999938	5.31915	0.994699
PTK2	Kinase	TRUE	3.14465	0.999938	3.9604	0.994699
NEK7	Kinase	TRUE	2.51572	0.999938	4.16667	0.994699
STK24	Kinase	TRUE	0.628931	0.999938	6	0.958534
PKN2	Kinase	TRUE	0.628931	0.999938	5.94059	0.958945
MAP3K7	Kinase	TRUE	0	0.999938	6.45161	0.90609
PMVK	Kinase	TRUE	4.40252	0.999938	1.9802	0.994699
CAMK2G	Kinase	TRUE	1.25786	0.999938	5.05051	0.994699
IRAK4	Kinase	TRUE	1.88679	0.999938	4.34783	0.994699
GSK3B	Kinase	TRUE	1.25786	0.999938	4.9505	0.994699
SYK	Kinase	TRUE	0.628931	0.999938	5.33333	0.994699
AKT2	Kinase	TRUE	3.77358	0.999938	2	0.994699
ADK	Kinase	TRUE	5.66038	0.999938	0	0.994699
TBK1	Kinase	TRUE	1.25786	0.999938	4.16667	0.994699
SRPK2	Kinase	TRUE	1.25786	0.999938	4.0404	0.994699
PRKCI	Kinase	TRUE	1.88679	0.999938	3.19149	0.994699
PRKACA	Kinase	TRUE	5.03145	0.999938	0	0.994699
CAMK2D	Kinase	TRUE	1.88679	0.999938	2.9703	0.994699
GSK3A	Kinase	TRUE	0.628931	0.999938	4.08163	0.994699
CSK	Kinase	TRUE	0.628931	0.999938	3.9604	0.994699
MAP2K1	Kinase	TRUE	1.25786	0.999938	3.2967	0.994699
SLK	Kinase	TRUE	1.25786	0.999938	2.9703	0.994699
WNK1	Kinase	TRUE	1.25786	0.999938	2.9703	0.994699
PI4KA	Kinase	TRUE	0	0.999938	4	0.994699
NME2	Kinase	TRUE	3.77358	0.999938	0	0.994699
MAPK3	Kinase	TRUE	0.628931	0.999938	2.9703	0.994699
AKT1	Kinase	TRUE	2.51572	0.999938	0.990099	0.994699
ARAF	Kinase	TRUE	1.25786	0.999938	2	0.994699
GAK	Kinase	TRUE	1.25786	0.999938	1.9802	0.994699
MAPK9	Kinase	TRUE	0	0.999938	3.06122	0.994699
MAPK14	Kinase	TRUE	0	0.999938	3	0.994699
RIPK1	Kinase	TRUE	0	0.999938	3	0.994699
ACTR2	Kinase	TRUE	0	0.999938	2.9703	0.994699
PIK3R4	Kinase	TRUE	0	0.999938	2.9703	0.994699
EIF2AK2	Kinase	TRUE	1.88679	0.999938	0.990099	0.994699
TAOK3	Kinase	TRUE	0.628931	0.999938	2	0.994699
CDK9	Kinase	TRUE	0	0.999938	2.0202	0.994699
OXSR1	Kinase	TRUE	0	0.999938	1.9802	0.994699
ILK	Kinase	TRUE	1.88679	0.999938	0	0.994699
PRKAA1	Kinase	TRUE	1.88679	0.999938	0	0.994699
YES1	Kinase	TRUE	1.88679	0.999938	0	0.994699
MAP2K4	Kinase	TRUE	0.628931	0.999938	1.0101	0.994699
MAPK1	Kinase	TRUE	1.25786	0.999938	0	0.994699
PAK2	Kinase	TRUE	1.25786	0.999938	0	0.994699
STK38	Kinase	TRUE	0	0.999938	1.0101	0.994699
CSNK2A2	Kinase	TRUE	0.628931	0.999938	0	0.994699
PRKDC	Kinase	TRUE	0.628931	0.999938	0	0.994699
TPK1	Kinase	TRUE	#N/A	#N/A	26.6667	0
PLK1	Kinase	TRUE	20.1258	0	#N/A	#N/A
ZAP70	Kinase	TRUE	18.8679	1.55676e-07	#N/A	#N/A
GCK	Kinase	TRUE	17.6101	9.67586e-07	#N/A	#N/A
CDK13	Kinase	TRUE	#N/A	#N/A	14.4444	0.00551155
PRKAR2B	Kinase	TRUE	13.2075	0.00107483	#N/A	#N/A
FGFR4	Kinase	TRUE	12.5786	0.00262374	#N/A	#N/A
PDK1	Kinase	TRUE	12.5786	0.00262374	#N/A	#N/A
ERBB3	Kinase	TRUE	10.6918	0.0273591	#N/A	#N/A
SPHK2	Kinase	TRUE	10.6918	0.0273591	#N/A	#N/A
CDK18	Kinase	TRUE	10.0629	0.0535969	#N/A	#N/A
CDK4	Kinase	TRUE	10.0629	0.0535969	#N/A	#N/A
CHKA	Kinase	TRUE	8.80503	0.17634	#N/A	#N/A
TTN	Kinase	TRUE	8.1761	0.291634	#N/A	#N/A
SGK3	Kinase	TRUE	7.54717	0.452155	#N/A	#N/A
PRKCZ	Kinase	TRUE	6.91824	0.650483	#N/A	#N/A
RIPK2	Kinase	TRUE	6.91824	0.650483	#N/A	#N/A
DCK	Kinase	TRUE	6.28931	0.889483	#N/A	#N/A
IRAK1	Kinase	TRUE	6.28931	0.889483	#N/A	#N/A
MAST3	Kinase	TRUE	5.66038	0.999938	#N/A	#N/A
MERTK	Kinase	TRUE	5.66038	0.999938	#N/A	#N/A
RPS6KB2	Kinase	TRUE	5.66038	0.999938	#N/A	#N/A
MAP3K5	Kinase	TRUE	5.03145	0.999938	#N/A	#N/A
PIK3C2B	Kinase	TRUE	5.03145	0.999938	#N/A	#N/A
SGK2	Kinase	TRUE	5.03145	0.999938	#N/A	#N/A
IKBKB	Kinase	TRUE	4.40252	0.999938	#N/A	#N/A
BRD3	Kinase	TRUE	3.77358	0.999938	#N/A	#N/A
DAPK1	Kinase	TRUE	3.77358	0.999938	#N/A	#N/A
SIK2	Kinase	TRUE	3.77358	0.999938	#N/A	#N/A
PAK4	Kinase	TRUE	3.14465	0.999938	#N/A	#N/A
DAPK3	Kinase	TRUE	2.51572	0.999938	#N/A	#N/A
RPS6KB1	Kinase	TRUE	2.51572	0.999938	#N/A	#N/A
STK16	Kinase	TRUE	2.51572	0.999938	#N/A	#N/A
CSNK1D	Kinase	TRUE	1.88679	0.999938	#N/A	#N/A
GRK6	Kinase	TRUE	1.88679	0.999938	#N/A	#N/A
MAPKAPK3	Kinase	TRUE	1.88679	0.999938	#N/A	#N/A
PDPK1	Kinase	TRUE	1.88679	0.999938	#N/A	#N/A
TRIM24	Kinase	TRUE	1.88679	0.999938	#N/A	#N/A
ULK3	Kinase	TRUE	1.88679	0.999938	#N/A	#N/A
ABL1	Kinase	TRUE	1.25786	0.999938	#N/A	#N/A
BCR	Kinase	TRUE	1.25786	0.999938	#N/A	#N/A
BRAF	Kinase	TRUE	1.25786	0.999938	#N/A	#N/A
DYRK1A	Kinase	TRUE	1.25786	0.999938	#N/A	#N/A
MAP4K3	Kinase	TRUE	1.25786	0.999938	#N/A	#N/A
MARK2	Kinase	TRUE	1.25786	0.999938	#N/A	#N/A
PIK3CB	Kinase	TRUE	1.25786	0.999938	#N/A	#N/A
PRKCE	Kinase	TRUE	1.25786	0.999938	#N/A	#N/A
PRKACG	Kinase	TRUE	#N/A	#N/A	1.0989	0.994699
BRD2	Kinase	TRUE	0.628931	0.999938	#N/A	#N/A
CAMKK2	Kinase	TRUE	0.628931	0.999938	#N/A	#N/A
CSNK1G3	Kinase	TRUE	0.628931	0.999938	#N/A	#N/A
GRK5	Kinase	TRUE	0.628931	0.999938	#N/A	#N/A
MAP2K7	Kinase	TRUE	0.628931	0.999938	#N/A	#N/A
MAP3K2	Kinase	TRUE	0.628931	0.999938	#N/A	#N/A
MAP4K5	Kinase	TRUE	0.628931	0.999938	#N/A	#N/A
PI4K2B	Kinase	TRUE	0.628931	0.999938	#N/A	#N/A
PIK3CA	Kinase	TRUE	0.628931	0.999938	#N/A	#N/A
PRKCB	Kinase	TRUE	0.628931	0.999938	#N/A	#N/A
RPS6KA4	Kinase	TRUE	0.628931	0.999938	#N/A	#N/A
SIK3	Kinase	TRUE	0.628931	0.999938	#N/A	#N/A
TAF1	Kinase	TRUE	0.628931	0.999938	#N/A	#N/A
TYK2	Kinase	TRUE	0.628931	0.999938	#N/A	#N/A
GSTM1	Non-kinase	TRUE	33.9623	0	33.3333	0
MT2A	Non-kinase	TRUE	32.0755	0	30.9524	0
CYP2A6	Non-kinase	TRUE	25.1572	0	36.2637	0
POSTN	Non-kinase	TRUE	22.0126	0	34.2466	0
CYP2E1	Non-kinase	TRUE	23.8994	0	30.5263	0
CD38	Non-kinase	TRUE	23.8994	0	28.0702	0
HSD11B1	Non-kinase	TRUE	18.8679	1.55676e-07	31.6327	0
CYP1A2	Non-kinase	TRUE	17.6101	9.67586e-07	36.8421	0
HPGD	Non-kinase	TRUE	26.4151	0	24.3902	9.52018e-07
TAT	Non-kinase	TRUE	25.1572	0	24.6377	9.52018e-07
SDS	Non-kinase	TRUE	23.8994	0	25	9.52018e-07
LTF	Non-kinase	TRUE	22.0126	0	25.2525	9.52018e-07
ELANE	Non-kinase	TRUE	22.0126	0	25	9.52018e-07
UCHL1	Non-kinase	TRUE	27.044	0	22.2222	4.98611e-06
MPO	Non-kinase	TRUE	20.7547	0	24.4186	9.52018e-07
UGT1A4	Non-kinase	TRUE	20.1258	0	25	9.52018e-07
ALPL	Non-kinase	TRUE	20.1258	0	24.3243	9.52018e-07
KMO	Non-kinase	TRUE	21.3836	0	23.0769	1.73702e-06
VCAM1	Non-kinase	TRUE	22.0126	0	22.8916	2.3954e-06
FABP4	Non-kinase	TRUE	20.7547	0	22.4719	4.98611e-06
THBS1	Non-kinase	TRUE	16.9811	3.07095e-06	25.7732	0
CYP3A4	Non-kinase	TRUE	15.7233	2.03766e-05	30.2632	0
GNMT	Non-kinase	TRUE	18.8679	1.55676e-07	21.875	6.14544e-06
ANXA3	Non-kinase	TRUE	19.4969	0	20.9877	1.20744e-05
HPD	Non-kinase	TRUE	21.3836	0	20	2.15462e-05
NNMT	Non-kinase	TRUE	26.4151	0	18.5567	0.000107509
SLC2A1	Non-kinase	TRUE	18.239	1.55676e-07	21.5909	7.16519e-06
CYP3A5	Non-kinase	TRUE	26.4151	0	18.3908	0.000114024
CD44	Non-kinase	TRUE	18.8679	1.55676e-07	21.0526	1.0586e-05
ENO2	Non-kinase	TRUE	16.3522	7.17202e-06	25	9.52018e-07
SLC38A4	Non-kinase	TRUE	14.4654	0.000161691	33.3333	0
CTSG	Non-kinase	TRUE	20.1258	0	19.7802	2.80774e-05
DPP4	Non-kinase	TRUE	19.4969	0	19.3878	4.00754e-05
AOX1	Non-kinase	TRUE	17.6101	9.67586e-07	21.2121	9.5816e-06
S100A8	Non-kinase	TRUE	25.7862	0	17.5258	0.000290863
GPT	Non-kinase	TRUE	16.9811	3.07095e-06	22	6.14544e-06
SLCO1B3	Non-kinase	TRUE	16.9811	3.07095e-06	21.2766	7.16519e-06
AKR1C2	Non-kinase	TRUE	30.1887	0	16.1616	0.0010017
PRTN3	Non-kinase	TRUE	23.2704	0	17.3913	0.000316032
IFIT2	Non-kinase	TRUE	16.9811	3.07095e-06	20.8333	1.25253e-05
LAMA5	Non-kinase	TRUE	16.9811	3.07095e-06	20.6522	1.30127e-05
NQO2	Non-kinase	TRUE	19.4969	0	18.1818	0.00013877
ITGB2	Non-kinase	TRUE	17.6101	9.67586e-07	19.3878	4.00754e-05
ITGAM	Non-kinase	TRUE	17.6101	9.67586e-07	19.3548	4.12932e-05
TNC	Non-kinase	TRUE	20.7547	0	17.4419	0.000310455
CACNA2D1	Non-kinase	TRUE	16.3522	7.17202e-06	20.5882	1.35014e-05
CTH	Non-kinase	TRUE	22.0126	0	16.8317	0.000539803
SLC6A12	Non-kinase	TRUE	18.239	1.55676e-07	18	0.000183018
SLC22A1	Non-kinase	TRUE	18.8679	1.55676e-07	17.6471	0.000266133
FDFT1	Non-kinase	TRUE	20.1258	0	16.8317	0.000539803
BCAT2	Non-kinase	TRUE	22.0126	0	16.1616	0.0010017
CA14	Non-kinase	TRUE	21.3836	0	15.9091	0.00127803
UGT1A1	Non-kinase	TRUE	22.0126	0	15.7895	0.00183535
TMEM173	Non-kinase	TRUE	15.0943	5.52189e-05	20.4819	1.43014e-05
MBL2	Non-kinase	TRUE	19.4969	0	15.2174	0.00252761
XDH	Non-kinase	TRUE	21.3836	0	14.7368	0.00484516
CYP2B6	Non-kinase	TRUE	11.9497	0.00602181	27.027	0
SNCA	Non-kinase	TRUE	18.239	1.55676e-07	15.1515	0.00258232
BHMT2	Non-kinase	TRUE	20.7547	0	14.433	0.00559308
FCGR3A	Non-kinase	TRUE	15.0943	5.52189e-05	18.3099	0.000126557
HLA-B	Non-kinase	TRUE	37.1069	0	12.2449	0.0333051
ABCB4	Non-kinase	TRUE	13.8365	0.000415482	20.2703	2.01284e-05
BHMT	Non-kinase	TRUE	15.7233	2.03766e-05	16.8317	0.000539803
UGT1A9	Non-kinase	TRUE	18.239	1.55676e-07	14.7368	0.00484516
PAH	Non-kinase	TRUE	16.9811	3.07095e-06	15.625	0.00199559
CDA	Non-kinase	TRUE	22.6415	0	13.1579	0.0156319
GDA	Non-kinase	TRUE	21.3836	0	13.4021	0.0136745
ITGAL	Non-kinase	TRUE	13.8365	0.000415482	18.5185	0.00010782
ALOX5	Non-kinase	TRUE	20.7547	0	13.1579	0.0156319
FABP3	Non-kinase	TRUE	13.2075	0.00107483	18.5567	0.000107509
ANO1	Non-kinase	TRUE	18.8679	1.55676e-07	13.1148	0.0164575
BCHE	Non-kinase	TRUE	16.3522	7.17202e-06	14.5161	0.00526009
TGM2	Non-kinase	TRUE	18.239	1.55676e-07	12.8713	0.0191091
NAGS	Non-kinase	TRUE	19.4969	0	12.7273	0.0285834
CD74	Non-kinase	TRUE	21.3836	0	12.1212	0.0354496
F5	Non-kinase	TRUE	13.8365	0.000415482	16.4948	0.000782834
ADH1B	Non-kinase	TRUE	21.3836	0	11.8812	0.0413581
LIPC	Non-kinase	TRUE	15.7233	2.03766e-05	14.0845	0.00694975
NT5E	Non-kinase	TRUE	16.9811	3.07095e-06	13.1313	0.015728
ACACB	Non-kinase	TRUE	18.239	1.55676e-07	11.8812	0.0413581
TBXAS1	Non-kinase	TRUE	11.9497	0.00602181	18.0851	0.000161563
FCGR2B	Non-kinase	TRUE	15.7233	2.03766e-05	13.3333	0.0140967
AKR1B1	Non-kinase	TRUE	15.7233	2.03766e-05	12.8713	0.0191091
TFPI	Non-kinase	TRUE	24.5283	0	11.1111	0.0710301
LAMB2	Non-kinase	TRUE	14.4654	0.000161691	13.8614	0.00812663
ISG15	Non-kinase	TRUE	16.9811	3.07095e-06	11.8812	0.0413581
CD40	Non-kinase	TRUE	13.2075	0.00107483	15.0685	0.00277519
CYP7B1	Non-kinase	TRUE	13.8365	0.000415482	14.1304	0.00659364
ITGB3	Non-kinase	TRUE	11.3208	0.0131983	17.5676	0.000282091
IL18	Non-kinase	TRUE	18.239	1.55676e-07	11.2676	0.0687622
SPARC	Non-kinase	TRUE	14.4654	0.000161691	12.6316	0.0290314
MTHFR	Non-kinase	TRUE	10.6918	0.0273591	17.6471	0.000266133
MT-ND4	Non-kinase	TRUE	10.6918	0.0273591	17.5	0.00029534
CD36	Non-kinase	TRUE	11.9497	0.00602181	14.7368	0.00484516
SLC38A3	Non-kinase	TRUE	16.3522	7.17202e-06	11.4943	0.0640172
GLS	Non-kinase	TRUE	18.239	1.55676e-07	10.6383	0.124858
VWF	Non-kinase	TRUE	11.3208	0.0131983	15.1515	0.00258232
ABCC3	Non-kinase	TRUE	13.8365	0.000415482	12.1212	0.0354496
CROT	Non-kinase	TRUE	18.8679	1.55676e-07	10.101	0.147188
ICAM1	Non-kinase	TRUE	16.3522	7.17202e-06	11	0.0765907
PLCG2	Non-kinase	TRUE	13.2075	0.00107483	12.5	0.0292785
DPP7	Non-kinase	TRUE	18.239	1.55676e-07	10.101	0.147188
HMGCS1	Non-kinase	TRUE	12.5786	0.00262374	12.8713	0.0191091
ARSB	Non-kinase	TRUE	13.2075	0.00107483	12.3288	0.0331266
CA5A	Non-kinase	TRUE	15.0943	5.52189e-05	11.8421	0.0597875
CYP2C9	Non-kinase	TRUE	10.6918	0.0273591	15.4639	0.00221772
SQLE	Non-kinase	TRUE	17.6101	9.67586e-07	10.2041	0.14085
APCS	Non-kinase	TRUE	11.3208	0.0131983	14.1414	0.00632069
FABP5	Non-kinase	TRUE	15.7233	2.03766e-05	10.8911	0.0837971
GLA	Non-kinase	TRUE	10.0629	0.0535969	17.2043	0.000369831
NAAA	Non-kinase	TRUE	9.43396	0.10037	19.0476	6.47899e-05
TMPRSS6	Non-kinase	TRUE	8.1761	0.291634	33.7662	0
ADH1A	Non-kinase	TRUE	18.239	1.55676e-07	10	0.150466
CYP2D6	Non-kinase	TRUE	15.7233	2.03766e-05	10.2041	0.14085
F10	Non-kinase	TRUE	11.3208	0.0131983	12.5	0.0292785
SULT1A2	Non-kinase	TRUE	19.4969	0	9.375	0.242756
ADH4	Non-kinase	TRUE	22.0126	0	8.91089	0.283012
TAP2	Non-kinase	TRUE	14.4654	0.000161691	10.101	0.147188
CYP2C8	Non-kinase	TRUE	10.0629	0.0535969	14.7368	0.00484516
STMN1	Non-kinase	TRUE	12.5786	0.00262374	11.3402	0.066795
C1QA	Non-kinase	TRUE	16.9811	3.07095e-06	9.78261	0.230962
APOC3	Non-kinase	TRUE	30.1887	0	7.92079	0.460247
CYP51A1	Non-kinase	TRUE	17.6101	9.67586e-07	8.91089	0.283012
SLC2A2	Non-kinase	TRUE	16.9811	3.07095e-06	9.18367	0.254861
DDC	Non-kinase	TRUE	15.7233	2.03766e-05	9.87654	0.230406
FAAH	Non-kinase	TRUE	15.7233	2.03766e-05	9.87654	0.230406
SERPINA3	Non-kinase	TRUE	16.9811	3.07095e-06	8.91089	0.283012
DHODH	Non-kinase	TRUE	15.7233	2.03766e-05	9.57447	0.235871
ENPEP	Non-kinase	TRUE	12.5786	0.00262374	10.2041	0.14085
TSPO	Non-kinase	TRUE	15.0943	5.52189e-05	9.78261	0.230962
NAMPT	Non-kinase	TRUE	22.0126	0	7.92079	0.460247
SLC29A1	Non-kinase	TRUE	15.0943	5.52189e-05	9.30233	0.247204
CA1	Non-kinase	TRUE	17.6101	9.67586e-07	7.92079	0.460247
IDI1	Non-kinase	TRUE	17.6101	9.67586e-07	7.92079	0.460247
SLCO2B1	Non-kinase	TRUE	13.8365	0.000415482	9.375	0.242756
DGAT1	Non-kinase	TRUE	14.4654	0.000161691	8.91089	0.283012
THY1	Non-kinase	TRUE	14.4654	0.000161691	8.91089	0.283012
LAMB1	Non-kinase	TRUE	12.5786	0.00262374	10	0.150466
ATP1B3	Non-kinase	TRUE	8.1761	0.291634	17.3469	0.000334448
CSRP2	Non-kinase	TRUE	9.43396	0.10037	12.1212	0.0354496
NDUFB1	Non-kinase	TRUE	13.2075	0.00107483	9.58904	0.235871
ITGAV	Non-kinase	TRUE	9.43396	0.10037	11.8812	0.0413581
EPHX2	Non-kinase	TRUE	13.8365	0.000415482	8.91089	0.283012
ATP7B	Non-kinase	TRUE	8.1761	0.291634	16.2162	0.000973835
FEN1	Non-kinase	TRUE	11.9497	0.00602181	9.90099	0.163225
F11	Non-kinase	TRUE	8.1761	0.291634	15.8537	0.00134928
FCER1G	Non-kinase	TRUE	18.8679	1.55676e-07	7.40741	0.631823
AKR1D1	Non-kinase	TRUE	15.0943	5.52189e-05	7.92079	0.460247
ENOSF1	Non-kinase	TRUE	10.0629	0.0535969	10.8911	0.0837971
CTSF	Non-kinase	TRUE	9.43396	0.10037	11.8644	0.0597875
G6PD	Non-kinase	TRUE	18.239	1.55676e-07	6.93069	0.689217
MGLL	Non-kinase	TRUE	13.8365	0.000415482	8	0.445657
ABCB11	Non-kinase	TRUE	15.7233	2.03766e-05	7.36842	0.631823
HLA-DRA	Non-kinase	TRUE	13.2075	0.00107483	7.92079	0.460247
UGT1A6	Non-kinase	TRUE	16.3522	7.17202e-06	7	0.676259
HMOX1	Non-kinase	TRUE	12.5786	0.00262374	8.08081	0.435313
APP	Non-kinase	TRUE	14.4654	0.000161691	7.77778	0.607849
SERPINA5	Non-kinase	TRUE	13.8365	0.000415482	7.6087	0.614559
GRB14	Non-kinase	TRUE	11.3208	0.0131983	8.42105	0.406484
NDUFS6	Non-kinase	TRUE	6.91824	0.650483	16.2162	0.000973835
APOD	Non-kinase	TRUE	14.4654	0.000161691	6.93069	0.689217
CYP2J2	Non-kinase	TRUE	13.2075	0.00107483	7.21649	0.645636
FAS	Non-kinase	TRUE	12.5786	0.00262374	7.04225	0.676259
SLC25A4	Non-kinase	TRUE	11.9497	0.00602181	7.07071	0.662032
DHFR	Non-kinase	TRUE	6.91824	0.650483	13.1868	0.015308
VKORC1	Non-kinase	TRUE	11.3208	0.0131983	7.14286	0.650296
CTSS	Non-kinase	TRUE	8.1761	0.291634	11	0.0765907
CPM	Non-kinase	TRUE	16.9811	3.07095e-06	6.45161	0.90609
LSS	Non-kinase	TRUE	11.3208	0.0131983	7	0.676259
MLYCD	Non-kinase	TRUE	11.3208	0.0131983	6.93069	0.689217
IRS1	Non-kinase	TRUE	6.28931	0.889483	18.1818	0.00013877
CTSL	Non-kinase	TRUE	8.1761	0.291634	10.3093	0.136
IMPA1	Non-kinase	TRUE	10.6918	0.0273591	6.93069	0.689217
NDUFA7	Non-kinase	TRUE	7.54717	0.452155	11.3636	0.0666561
CPB2	Non-kinase	TRUE	7.54717	0.452155	11.3402	0.066795
CASP1	Non-kinase	TRUE	9.43396	0.10037	8.60215	0.394464
ABAT	Non-kinase	TRUE	20.1258	0	5.94059	0.958945
AOC3	Non-kinase	TRUE	6.28931	0.889483	15.8416	0.00136831
CD163	Non-kinase	TRUE	16.3522	7.17202e-06	6.12245	0.939042
CYP4F2	Non-kinase	TRUE	16.9811	3.07095e-06	6	0.958534
GFER	Non-kinase	TRUE	16.9811	3.07095e-06	5.95238	0.958945
SRI	Non-kinase	TRUE	6.91824	0.650483	11.1111	0.0710301
ACADSB	Non-kinase	TRUE	13.8365	0.000415482	5.94059	0.958945
MARCKSL1	Non-kinase	TRUE	11.9497	0.00602181	6.17284	0.939042
SLC16A1	Non-kinase	TRUE	12.5786	0.00262374	6.06061	0.94924
CTSC	Non-kinase	TRUE	11.3208	0.0131983	5.94059	0.958945
STAT1	Non-kinase	TRUE	11.3208	0.0131983	5.94059	0.958945
XPNPEP3	Non-kinase	TRUE	11.3208	0.0131983	5.94059	0.958945
CPT1A	Non-kinase	TRUE	20.1258	0	4.9505	0.994699
MAOB	Non-kinase	TRUE	22.0126	0	3.9604	0.994699
PGRMC1	Non-kinase	TRUE	18.239	1.55676e-07	4.9505	0.994699
FGA	Non-kinase	TRUE	20.7547	0	3.9604	0.994699
FBP1	Non-kinase	TRUE	20.1258	0	3.9604	0.994699
FN1	Non-kinase	TRUE	17.6101	9.67586e-07	4.9505	0.994699
FASN	Non-kinase	TRUE	18.8679	1.55676e-07	3.9604	0.994699
FGB	Non-kinase	TRUE	18.8679	1.55676e-07	3.9604	0.994699
FGG	Non-kinase	TRUE	23.2704	0	2.9703	0.994699
GGH	Non-kinase	TRUE	23.2704	0	2.9703	0.994699
ARG1	Non-kinase	TRUE	18.239	1.55676e-07	3.9604	0.994699
SERPINF1	Non-kinase	TRUE	18.239	1.55676e-07	3.9604	0.994699
PC	Non-kinase	TRUE	16.9811	3.07095e-06	4.9505	0.994699
UGDH	Non-kinase	TRUE	16.9811	3.07095e-06	4.9505	0.994699
NAT2	Non-kinase	TRUE	16.3522	7.17202e-06	5.05051	0.994699
B2M	Non-kinase	TRUE	16.3522	7.17202e-06	4.9505	0.994699
SULT2A1	Non-kinase	TRUE	16.3522	7.17202e-06	4.9505	0.994699
CPS1	Non-kinase	TRUE	17.6101	9.67586e-07	3.9604	0.994699
SOD2	Non-kinase	TRUE	19.4969	0	2.9703	0.994699
CEACAM1	Non-kinase	TRUE	15.7233	2.03766e-05	5	0.994699
HBB	Non-kinase	TRUE	18.8679	1.55676e-07	2.9703	0.994699
HP	Non-kinase	TRUE	18.8679	1.55676e-07	2.9703	0.994699
OPLAH	Non-kinase	TRUE	15.0943	5.52189e-05	5	0.994699
SLCO1B1	Non-kinase	TRUE	15.7233	2.03766e-05	4.25532	0.994699
MT-ND1	Non-kinase	TRUE	15.7233	2.03766e-05	3.94737	0.994699
CBR1	Non-kinase	TRUE	21.3836	0	1.9802	0.994699
CD9	Non-kinase	TRUE	16.9811	3.07095e-06	3.0303	0.994699
S100A10	Non-kinase	TRUE	20.7547	0	1.9802	0.994699
ANPEP	Non-kinase	TRUE	14.4654	0.000161691	4.9505	0.994699
RBP4	Non-kinase	TRUE	19.4969	0	1.9802	0.994699
TUBA4A	Non-kinase	TRUE	19.4969	0	1.9802	0.994699
AKR1C3	Non-kinase	TRUE	18.8679	1.55676e-07	1.9802	0.994699
ACADM	Non-kinase	TRUE	18.239	1.55676e-07	1.9802	0.994699
TXNRD1	Non-kinase	TRUE	13.8365	0.000415482	4.9505	0.994699
ABCC6	Non-kinase	TRUE	14.4654	0.000161691	4.16667	0.994699
GSTP1	Non-kinase	TRUE	15.7233	2.03766e-05	2.9703	0.994699
KRT10	Non-kinase	TRUE	14.4654	0.000161691	3.9604	0.994699
CLU	Non-kinase	TRUE	15.0943	5.52189e-05	2.9703	0.994699
COMT	Non-kinase	TRUE	13.8365	0.000415482	3.9604	0.994699
PYGL	Non-kinase	TRUE	16.9811	3.07095e-06	1.9802	0.994699
PROC	Non-kinase	TRUE	12.5786	0.00262374	5.31915	0.994699
F7	Non-kinase	TRUE	14.4654	0.000161691	3.125	0.994699
NAGLU	Non-kinase	TRUE	12.5786	0.00262374	5	0.994699
PROS1	Non-kinase	TRUE	13.2075	0.00107483	4	0.994699
EPHX1	Non-kinase	TRUE	22.6415	0	0.990099	0.994699
TXN	Non-kinase	TRUE	22.0126	0	0.990099	0.994699
ALDH5A1	Non-kinase	TRUE	20.7547	0	0.990099	0.994699
GCLM	Non-kinase	TRUE	13.8365	0.000415482	2.9703	0.994699
SLC25A20	Non-kinase	TRUE	13.8365	0.000415482	2.9703	0.994699
APOE	Non-kinase	TRUE	20.1258	0	0.990099	0.994699
INPP1	Non-kinase	TRUE	11.9497	0.00602181	4.9505	0.994699
MTTP	Non-kinase	TRUE	12.5786	0.00262374	3.9604	0.994699
PRCP	Non-kinase	TRUE	12.5786	0.00262374	3.9604	0.994699
QPRT	Non-kinase	TRUE	12.5786	0.00262374	3.9604	0.994699
CTSB	Non-kinase	TRUE	15.0943	5.52189e-05	1.9802	0.994699
ADH1C	Non-kinase	TRUE	18.239	1.55676e-07	0.990099	0.994699
CPT2	Non-kinase	TRUE	18.239	1.55676e-07	0.990099	0.994699
VDAC3	Non-kinase	TRUE	14.4654	0.000161691	1.9802	0.994699
SLC25A5	Non-kinase	TRUE	11.9497	0.00602181	3.9604	0.994699
MAOA	Non-kinase	TRUE	13.8365	0.000415482	1.9802	0.994699
TYMP	Non-kinase	TRUE	13.8365	0.000415482	1.9802	0.994699
CES1	Non-kinase	TRUE	16.9811	3.07095e-06	0.990099	0.994699
HMOX2	Non-kinase	TRUE	11.3208	0.0131983	3.9604	0.994699
CPN1	Non-kinase	TRUE	10.6918	0.0273591	4.81928	0.994699
MAT1A	Non-kinase	TRUE	13.2075	0.00107483	2.0202	0.994699
GNG7	Non-kinase	TRUE	11.9497	0.00602181	2.77778	0.994699
C6	Non-kinase	TRUE	10.6918	0.0273591	3.9604	0.994699
SIGMAR1	Non-kinase	TRUE	12.5786	0.00262374	2	0.994699
PYGB	Non-kinase	TRUE	12.5786	0.00262374	1.9802	0.994699
FDPS	Non-kinase	TRUE	15.0943	5.52189e-05	0.990099	0.994699
CD14	Non-kinase	TRUE	11.3208	0.0131983	2.9703	0.994699
CTSD	Non-kinase	TRUE	14.4654	0.000161691	0.990099	0.994699
NDUFAF4	Non-kinase	TRUE	10.6918	0.0273591	3	0.994699
APOB	Non-kinase	TRUE	10.6918	0.0273591	2.9703	0.994699
DPYD	Non-kinase	TRUE	10.6918	0.0273591	2.9703	0.994699
GCLC	Non-kinase	TRUE	10.6918	0.0273591	2.9703	0.994699
AKR1A1	Non-kinase	TRUE	13.8365	0.000415482	0.990099	0.994699
CTSZ	Non-kinase	TRUE	13.8365	0.000415482	0.990099	0.994699
MUT	Non-kinase	TRUE	13.8365	0.000415482	0.990099	0.994699
HSPB1	Non-kinase	TRUE	11.3208	0.0131983	1.9802	0.994699
ALDH2	Non-kinase	TRUE	13.2075	0.00107483	0.990099	0.994699
KRT18	Non-kinase	TRUE	13.2075	0.00107483	0.990099	0.994699
C5	Non-kinase	TRUE	10.6918	0.0273591	1.9802	0.994699
CPD	Non-kinase	TRUE	10.6918	0.0273591	1.9802	0.994699
CTSA	Non-kinase	TRUE	10.6918	0.0273591	1.9802	0.994699
SDHB	Non-kinase	TRUE	10.6918	0.0273591	1.9802	0.994699
SIRT5	Non-kinase	TRUE	10.6918	0.0273591	1.9802	0.994699
CA2	Non-kinase	TRUE	10.0629	0.0535969	4.9505	0.994699
CP	Non-kinase	TRUE	11.9497	0.00602181	0.990099	0.994699
AKR1C1	Non-kinase	TRUE	10.0629	0.0535969	3.9604	0.994699
HPRT1	Non-kinase	TRUE	10.0629	0.0535969	3.9604	0.994699
HDAC6	Non-kinase	TRUE	9.43396	0.10037	4.9505	0.994699
BLVRB	Non-kinase	TRUE	11.3208	0.0131983	0.990099	0.994699
LAP3	Non-kinase	TRUE	11.3208	0.0131983	0.990099	0.994699
FXN	Non-kinase	TRUE	10.0629	0.0535969	3.19149	0.994699
DDAH1	Non-kinase	TRUE	10.0629	0.0535969	2.9703	0.994699
TTR	Non-kinase	TRUE	10.0629	0.0535969	2.9703	0.994699
SDF4	Non-kinase	TRUE	9.43396	0.10037	4	0.994699
CRAT	Non-kinase	TRUE	10.6918	0.0273591	0.990099	0.994699
GPX1	Non-kinase	TRUE	10.6918	0.0273591	0.990099	0.994699
TPM3	Non-kinase	TRUE	10.6918	0.0273591	0.990099	0.994699
FHIT	Non-kinase	TRUE	9.43396	0.10037	3.09278	0.994699
AGT	Non-kinase	TRUE	9.43396	0.10037	2.9703	0.994699
ANXA5	Non-kinase	TRUE	9.43396	0.10037	2.9703	0.994699
SLC12A7	Non-kinase	TRUE	10.0629	0.0535969	2.0202	0.994699
COL18A1	Non-kinase	TRUE	10.0629	0.0535969	1.9802	0.994699
NDUFB3	Non-kinase	TRUE	9.43396	0.10037	2.0202	0.994699
CFI	Non-kinase	TRUE	9.43396	0.10037	1.9802	0.994699
F9	Non-kinase	TRUE	10.0629	0.0535969	0.990099	0.994699
GC	Non-kinase	TRUE	10.0629	0.0535969	0.990099	0.994699
ENG	Non-kinase	TRUE	3.14465	0.999938	23.6559	9.52018e-07
ABCA1	Non-kinase	TRUE	5.03145	0.999938	17.9775	0.000190603
DPYSL3	Non-kinase	TRUE	1.25786	0.999938	31	0
XIAP	Non-kinase	TRUE	2.51572	0.999938	20.2381	2.15462e-05
DCN	Non-kinase	TRUE	1.25786	0.999938	27.6316	0
PTGIS	Non-kinase	TRUE	3.77358	0.999938	16.9492	0.000459621
MTR	Non-kinase	TRUE	5.03145	0.999938	15.6627	0.0019751
FADD	Non-kinase	TRUE	4.40252	0.999938	15	0.00286748
NFKB2	Non-kinase	TRUE	4.40252	0.999938	13.5417	0.0129191
PTPRF	Non-kinase	TRUE	5.03145	0.999938	12	0.0377501
SLC3A2	Non-kinase	TRUE	4.40252	0.999938	12	0.0377501
POLB	Non-kinase	TRUE	3.14465	0.999938	12.5	0.0292785
TUBB6	Non-kinase	TRUE	1.25786	0.999938	16	0.00113083
ADA	Non-kinase	TRUE	3.14465	0.999938	11.9565	0.040654
ENTPD1	Non-kinase	TRUE	0.628931	0.999938	16.8539	0.000518948
CD276	Non-kinase	TRUE	4.40252	0.999938	11.4943	0.0640172
NPEPL1	Non-kinase	TRUE	5.66038	0.999938	10.101	0.147188
PROCR	Non-kinase	TRUE	1.25786	0.999938	12.3288	0.0331266
SMAD4	Non-kinase	TRUE	1.88679	0.999938	10.5882	0.126715
GTF2B	Non-kinase	TRUE	1.25786	0.999938	10.5263	0.126874
COL6A1	Non-kinase	TRUE	0	0.999938	32.2917	0
TSC1	Non-kinase	TRUE	0	0.999938	29.7872	0
COL4A2	Non-kinase	TRUE	0	0.999938	26.7442	0
TAGLN	Non-kinase	TRUE	0	0.999938	23.7624	9.52018e-07
INPP5D	Non-kinase	TRUE	0	0.999938	23.1707	1.73702e-06
PTPRC	Non-kinase	TRUE	0	0.999938	22.449	4.98611e-06
COL6A2	Non-kinase	TRUE	0	0.999938	21.5054	7.16519e-06
TUBA1C	Non-kinase	TRUE	20.1258	0	0	0.994699
TUBB8	Non-kinase	TRUE	19.4969	0	0	0.994699
VAV1	Non-kinase	TRUE	0	0.999938	19.4805	3.8155e-05
PML	Non-kinase	TRUE	8.80503	0.17634	9.90099	0.163225
ANXA1	Non-kinase	TRUE	18.239	1.55676e-07	0	0.994699
COL1A2	Non-kinase	TRUE	0	0.999938	18.0723	0.000163878
NDUFS4	Non-kinase	TRUE	8.80503	0.17634	9.18367	0.254861
ABCC2	Non-kinase	TRUE	0	0.999938	17.7778	0.000257569
COL6A3	Non-kinase	TRUE	0	0.999938	17.7083	0.000264264
C7	Non-kinase	TRUE	6.91824	0.650483	9.90099	0.163225
GPD2	Non-kinase	TRUE	7.54717	0.452155	8.91089	0.283012
GSTA1	Non-kinase	TRUE	16.3522	7.17202e-06	0	0.994699
SOD1	Non-kinase	TRUE	16.3522	7.17202e-06	0	0.994699
RAB27A	Non-kinase	TRUE	7.54717	0.452155	8.51064	0.400942
BAD	Non-kinase	TRUE	6.91824	0.650483	8.75	0.391927
STAT2	Non-kinase	TRUE	7.54717	0.452155	7.92079	0.460247
MSH6	Non-kinase	TRUE	0	0.999938	15.3061	0.00237983
ECE1	Non-kinase	TRUE	8.1761	0.291634	7.07071	0.662032
MT-ND5	Non-kinase	TRUE	7.54717	0.452155	7.69231	0.608585
F12	Non-kinase	TRUE	6.28931	0.889483	8.91089	0.283012
JMJD6	Non-kinase	TRUE	6.91824	0.650483	8.24742	0.415824
DPYS	Non-kinase	TRUE	15.0943	5.52189e-05	0	0.994699
PCBD1	Non-kinase	TRUE	15.0943	5.52189e-05	0	0.994699
GBA	Non-kinase	TRUE	5.03145	0.999938	9.90099	0.163225
ABCB1	Non-kinase	TRUE	8.1761	0.291634	6.52174	0.900769
AIFM1	Non-kinase	TRUE	14.4654	0.000161691	0	0.994699
GPI	Non-kinase	TRUE	14.4654	0.000161691	0	0.994699
IDH2	Non-kinase	TRUE	14.4654	0.000161691	0	0.994699
NDUFA6	Non-kinase	TRUE	8.1761	0.291634	6.06061	0.94924
BLVRA	Non-kinase	TRUE	6.28931	0.889483	7.92079	0.460247
NDUFAF2	Non-kinase	TRUE	6.28931	0.889483	7.92079	0.460247
PTMA	Non-kinase	TRUE	6.28931	0.889483	7.92079	0.460247
CD47	Non-kinase	TRUE	8.1761	0.291634	6	0.958534
PDHX	Non-kinase	TRUE	8.1761	0.291634	5.94059	0.958945
GALNS	Non-kinase	TRUE	6.28931	0.889483	7.79221	0.607849
ITGB5	Non-kinase	TRUE	8.80503	0.17634	5.10204	0.994699
MT-CO1	Non-kinase	TRUE	8.80503	0.17634	5.05051	0.994699
SIRT3	Non-kinase	TRUE	7.54717	0.452155	6.18557	0.932724
STAG2	Non-kinase	TRUE	0	0.999938	13.6842	0.0123177
UBR1	Non-kinase	TRUE	0	0.999938	13.6842	0.0123177
SPTLC2	Non-kinase	TRUE	4.40252	0.999938	9.09091	0.258703
RAD21	Non-kinase	TRUE	0	0.999938	13.4021	0.0136745
RRM2B	Non-kinase	TRUE	6.91824	0.650483	6.45161	0.90609
GAA	Non-kinase	TRUE	13.2075	0.00107483	0	0.994699
IGHG1	Non-kinase	TRUE	13.2075	0.00107483	0	0.994699
CRBN	Non-kinase	TRUE	4.40252	0.999938	8.75	0.391927
EZR	Non-kinase	TRUE	8.1761	0.291634	4.9505	0.994699
SDC1	Non-kinase	TRUE	8.1761	0.291634	4.9505	0.994699
SMARCA4	Non-kinase	TRUE	0	0.999938	13	0.0170716
NDUFB8	Non-kinase	TRUE	8.80503	0.17634	4.12371	0.994699
RICTOR	Non-kinase	TRUE	0	0.999938	12.9032	0.0188503
ITPR2	Non-kinase	TRUE	6.91824	0.650483	5.94059	0.958945
HDAC10	Non-kinase	TRUE	7.54717	0.452155	5.12821	0.994699
SERPINH1	Non-kinase	TRUE	12.5786	0.00262374	0	0.994699
NDUFS5	Non-kinase	TRUE	6.28931	0.889483	6.25	0.924475
NDUFA3	Non-kinase	TRUE	8.1761	0.291634	4.16667	0.994699
CASP10	Non-kinase	TRUE	5.03145	0.999938	7.21649	0.645636
SERPINC1	Non-kinase	TRUE	8.1761	0.291634	3.9604	0.994699
ACAT1	Non-kinase	TRUE	11.9497	0.00602181	0	0.994699
ALAD	Non-kinase	TRUE	11.9497	0.00602181	0	0.994699
F2	Non-kinase	TRUE	11.9497	0.00602181	0	0.994699
HNMT	Non-kinase	TRUE	11.9497	0.00602181	0	0.994699
ATP2C1	Non-kinase	TRUE	2.51572	0.999938	9.41176	0.242756
DBI	Non-kinase	TRUE	6.91824	0.650483	4.9505	0.994699
SLC6A1	Non-kinase	TRUE	8.80503	0.17634	3.0303	0.994699
ACACA	Non-kinase	TRUE	8.80503	0.17634	2.9703	0.994699
CFB	Non-kinase	TRUE	8.80503	0.17634	2.9703	0.994699
SERPINA1	Non-kinase	TRUE	8.80503	0.17634	2.9703	0.994699
CASP4	Non-kinase	TRUE	2.51572	0.999938	9.1954	0.25396
DSP	Non-kinase	TRUE	3.77358	0.999938	7.92079	0.460247
SLC27A1	Non-kinase	TRUE	3.77358	0.999938	7.89474	0.606379
DMD	Non-kinase	TRUE	4.40252	0.999938	7.21649	0.645636
C1R	Non-kinase	TRUE	7.54717	0.452155	3.9604	0.994699
MSR1	Non-kinase	TRUE	0	0.999938	11.4943	0.0640172
NOS3	Non-kinase	TRUE	3.77358	0.999938	7.57576	0.617305
KLKB1	Non-kinase	TRUE	5.03145	0.999938	6.31579	0.920784
PSMB2	Non-kinase	TRUE	11.3208	0.0131983	0	0.994699
SERPINA6	Non-kinase	TRUE	6.28931	0.889483	4.9505	0.994699
ADI1	Non-kinase	TRUE	8.1761	0.291634	2.9703	0.994699
C8G	Non-kinase	TRUE	8.1761	0.291634	2.9703	0.994699
LIPA	Non-kinase	TRUE	8.1761	0.291634	2.9703	0.994699
CD82	Non-kinase	TRUE	6.91824	0.650483	4.16667	0.994699
ITGA5	Non-kinase	TRUE	6.91824	0.650483	4	0.994699
OCLN	Non-kinase	TRUE	8.80503	0.17634	2.06186	0.994699
INPPL1	Non-kinase	TRUE	1.25786	0.999938	9.57447	0.235871
NDUFB7	Non-kinase	TRUE	6.91824	0.650483	3.8961	0.994699
VPS37A	Non-kinase	TRUE	4.40252	0.999938	6.31579	0.920784
HEXB	Non-kinase	TRUE	10.6918	0.0273591	0	0.994699
P4HB	Non-kinase	TRUE	10.6918	0.0273591	0	0.994699
PKM	Non-kinase	TRUE	10.6918	0.0273591	0	0.994699
CASP6	Non-kinase	TRUE	5.66038	0.999938	5	0.994699
MLST8	Non-kinase	TRUE	1.25786	0.999938	9.375	0.242756
CASP8	Non-kinase	TRUE	0.628931	0.999938	10	0.150466
PGP	Non-kinase	TRUE	7.54717	0.452155	2.9703	0.994699
FECH	Non-kinase	TRUE	6.28931	0.889483	3.9604	0.994699
PDCD4	Non-kinase	TRUE	6.28931	0.889483	3.9604	0.994699
CASP3	Non-kinase	TRUE	5.03145	0.999938	5.20833	0.994699
KDM1A	Non-kinase	TRUE	0	0.999938	10.2041	0.14085
ERAP1	Non-kinase	TRUE	8.1761	0.291634	1.9802	0.994699
GSR	Non-kinase	TRUE	8.1761	0.291634	1.9802	0.994699
SERPIND1	Non-kinase	TRUE	8.1761	0.291634	1.9802	0.994699
GSTO1	Non-kinase	TRUE	10.0629	0.0535969	0	0.994699
TRAP1	Non-kinase	TRUE	10.0629	0.0535969	0	0.994699
CASP7	Non-kinase	TRUE	6.91824	0.650483	3.125	0.994699
NF1	Non-kinase	TRUE	0	0.999938	10	0.150466
LAMP1	Non-kinase	TRUE	5.03145	0.999938	4.9505	0.994699
NDUFA11	Non-kinase	TRUE	6.91824	0.650483	2.9703	0.994699
NDUFA12	Non-kinase	TRUE	6.91824	0.650483	2.9703	0.994699
PSME4	Non-kinase	TRUE	2.51572	0.999938	7.36842	0.631823
GGCX	Non-kinase	TRUE	8.80503	0.17634	1	0.994699
ACO1	Non-kinase	TRUE	8.80503	0.17634	0.990099	0.994699
PGD	Non-kinase	TRUE	8.80503	0.17634	0.990099	0.994699
PPA1	Non-kinase	TRUE	8.80503	0.17634	0.990099	0.994699
HPN	Non-kinase	TRUE	5.03145	0.999938	4.7619	0.994699
DNMT1	Non-kinase	TRUE	5.66038	0.999938	4	0.994699
IPO8	Non-kinase	TRUE	1.25786	0.999938	8.33333	0.408368
ASGR1	Non-kinase	TRUE	7.54717	0.452155	2.04082	0.994699
ALCAM	Non-kinase	TRUE	7.54717	0.452155	2	0.994699
APOA1	Non-kinase	TRUE	7.54717	0.452155	1.9802	0.994699
NDUFAB1	Non-kinase	TRUE	7.54717	0.452155	1.9802	0.994699
PSMB10	Non-kinase	TRUE	1.88679	0.999938	7.52688	0.617305
DPYSL2	Non-kinase	TRUE	4.40252	0.999938	4.9505	0.994699
VAMP2	Non-kinase	TRUE	6.91824	0.650483	2.35294	0.994699
A2M	Non-kinase	TRUE	6.28931	0.889483	2.9703	0.994699
PSMD9	Non-kinase	TRUE	1.25786	0.999938	7.92079	0.460247
ACLY	Non-kinase	TRUE	8.1761	0.291634	0.990099	0.994699
HEBP1	Non-kinase	TRUE	8.1761	0.291634	0.990099	0.994699
HSPD1	Non-kinase	TRUE	8.1761	0.291634	0.990099	0.994699
MIF	Non-kinase	TRUE	8.1761	0.291634	0.990099	0.994699
NAPRT	Non-kinase	TRUE	8.1761	0.291634	0.990099	0.994699
PLG	Non-kinase	TRUE	8.1761	0.291634	0.990099	0.994699
TXNRD2	Non-kinase	TRUE	8.1761	0.291634	0.990099	0.994699
NDUFA2	Non-kinase	TRUE	2.51572	0.999938	6.57895	0.900461
C1QB	Non-kinase	TRUE	5.03145	0.999938	4.0404	0.994699
DEPTOR	Non-kinase	TRUE	5.03145	0.999938	3.9604	0.994699
NDUFV2	Non-kinase	TRUE	5.03145	0.999938	3.9604	0.994699
C1S	Non-kinase	TRUE	6.91824	0.650483	1.9802	0.994699
FH	Non-kinase	TRUE	6.91824	0.650483	1.9802	0.994699
TPP2	Non-kinase	TRUE	6.91824	0.650483	1.9802	0.994699
UTRN	Non-kinase	TRUE	1.88679	0.999938	6.93069	0.689217
ALB	Non-kinase	TRUE	8.80503	0.17634	0	0.994699
APOH	Non-kinase	TRUE	8.80503	0.17634	0	0.994699
PDHB	Non-kinase	TRUE	8.80503	0.17634	0	0.994699
NDUFB6	Non-kinase	TRUE	5.03145	0.999938	3.75	0.994699
RPTOR	Non-kinase	TRUE	3.77358	0.999938	5	0.994699
SMARCB1	Non-kinase	TRUE	0	0.999938	8.69565	0.391927
RALBP1	Non-kinase	TRUE	2.51572	0.999938	6.17284	0.939042
NDUFB4	Non-kinase	TRUE	5.66038	0.999938	2.9703	0.994699
GLO1	Non-kinase	TRUE	7.54717	0.452155	0.990099	0.994699
NDUFA9	Non-kinase	TRUE	7.54717	0.452155	0.990099	0.994699
TPP1	Non-kinase	TRUE	7.54717	0.452155	0.990099	0.994699
VIM	Non-kinase	TRUE	7.54717	0.452155	0.990099	0.994699
HNF1A	Non-kinase	TRUE	1.25786	0.999938	7.22892	0.645636
PTPN1	Non-kinase	TRUE	2.51572	0.999938	5.94059	0.958945
NBN	Non-kinase	TRUE	0	0.999938	8.42105	0.406484
PTPN6	Non-kinase	TRUE	4.40252	0.999938	3.9604	0.994699
PPP3CB	Non-kinase	TRUE	0.628931	0.999938	7.69231	0.608585
LGMN	Non-kinase	TRUE	6.28931	0.889483	1.9802	0.994699
MGMT	Non-kinase	TRUE	6.28931	0.889483	1.9802	0.994699
ADH5	Non-kinase	TRUE	8.1761	0.291634	0	0.994699
AHCY	Non-kinase	TRUE	8.1761	0.291634	0	0.994699
CD59	Non-kinase	TRUE	8.1761	0.291634	0	0.994699
PHB2	Non-kinase	TRUE	8.1761	0.291634	0	0.994699
STAT3	Non-kinase	TRUE	8.1761	0.291634	0	0.994699
NDUFB10	Non-kinase	TRUE	3.14465	0.999938	4.9505	0.994699
BCL2L1	Non-kinase	TRUE	6.91824	0.650483	1.17647	0.994699
COL4A1	Non-kinase	TRUE	0	0.999938	8.08081	0.435313
EGLN1	Non-kinase	TRUE	5.03145	0.999938	3	0.994699
SGPL1	Non-kinase	TRUE	5.03145	0.999938	2.9703	0.994699
NAT1	Non-kinase	TRUE	4.40252	0.999938	3.52941	0.994699
YY1	Non-kinase	TRUE	0	0.999938	7.86517	0.606379
PTEN	Non-kinase	TRUE	2.51572	0.999938	5.19481	0.994699
ABHD6	Non-kinase	TRUE	4.40252	0.999938	3.2967	0.994699
PDHA1	Non-kinase	TRUE	5.66038	0.999938	1.9802	0.994699
SLC44A1	Non-kinase	TRUE	0.628931	0.999938	6.97674	0.689217
LDHA	Non-kinase	TRUE	7.54717	0.452155	0	0.994699
M6PR	Non-kinase	TRUE	7.54717	0.452155	0	0.994699
PEBP1	Non-kinase	TRUE	7.54717	0.452155	0	0.994699
VDAC2	Non-kinase	TRUE	7.54717	0.452155	0	0.994699
SETD7	Non-kinase	TRUE	4.40252	0.999938	3	0.994699
BSG	Non-kinase	TRUE	4.40252	0.999938	2.9703	0.994699
DIABLO	Non-kinase	TRUE	6.28931	0.889483	0.990099	0.994699
NDUFS8	Non-kinase	TRUE	6.28931	0.889483	0.990099	0.994699
ARID1A	Non-kinase	TRUE	0.628931	0.999938	6.59341	0.893381
NT5C2	Non-kinase	TRUE	1.25786	0.999938	5.94059	0.958945
CPSF2	Non-kinase	TRUE	0	0.999938	7.07071	0.662032
XRCC1	Non-kinase	TRUE	0	0.999938	7.07071	0.662032
MSH2	Non-kinase	TRUE	0	0.999938	6.93069	0.689217
CAPN2	Non-kinase	TRUE	6.91824	0.650483	0	0.994699
IDH1	Non-kinase	TRUE	6.91824	0.650483	0	0.994699
MDH2	Non-kinase	TRUE	6.91824	0.650483	0	0.994699
MPI	Non-kinase	TRUE	6.91824	0.650483	0	0.994699
NDUFB11	Non-kinase	TRUE	6.91824	0.650483	0	0.994699
SERPING1	Non-kinase	TRUE	6.91824	0.650483	0	0.994699
PPAT	Non-kinase	TRUE	1.88679	0.999938	4.9505	0.994699
HTT	Non-kinase	TRUE	3.77358	0.999938	2.9703	0.994699
RBBP9	Non-kinase	TRUE	3.77358	0.999938	2.9703	0.994699
SIRT2	Non-kinase	TRUE	3.77358	0.999938	2.9703	0.994699
NRP1	Non-kinase	TRUE	0.628931	0.999938	6.06061	0.94924
MYO9B	Non-kinase	TRUE	0	0.999938	6.66667	0.886482
CAV1	Non-kinase	TRUE	5.66038	0.999938	0.990099	0.994699
SLC25A1	Non-kinase	TRUE	5.66038	0.999938	0.990099	0.994699
SLC25A6	Non-kinase	TRUE	5.66038	0.999938	0.990099	0.994699
MCL1	Non-kinase	TRUE	1.25786	0.999938	5.31915	0.994699
VKORC1L1	Non-kinase	TRUE	4.40252	0.999938	2.06186	0.994699
IPO9	Non-kinase	TRUE	4.40252	0.999938	1.9802	0.994699
PECAM1	Non-kinase	TRUE	4.40252	0.999938	1.9802	0.994699
PPID	Non-kinase	TRUE	1.25786	0.999938	5.10204	0.994699
CYP20A1	Non-kinase	TRUE	6.28931	0.889483	0	0.994699
GAPDH	Non-kinase	TRUE	6.28931	0.889483	0	0.994699
HSPA9	Non-kinase	TRUE	6.28931	0.889483	0	0.994699
RNPEP	Non-kinase	TRUE	6.28931	0.889483	0	0.994699
WDR5	Non-kinase	TRUE	1.25786	0.999938	4.9505	0.994699
STAT5B	Non-kinase	TRUE	3.14465	0.999938	2.9703	0.994699
SMAD2	Non-kinase	TRUE	1.88679	0.999938	4.16667	0.994699
C3	Non-kinase	TRUE	5.03145	0.999938	0.990099	0.994699
FKBP4	Non-kinase	TRUE	5.03145	0.999938	0.990099	0.994699
MPST	Non-kinase	TRUE	5.03145	0.999938	0.990099	0.994699
NDUFB9	Non-kinase	TRUE	5.03145	0.999938	0.990099	0.994699
PNP	Non-kinase	TRUE	5.03145	0.999938	0.990099	0.994699
HSPG2	Non-kinase	TRUE	0	0.999938	5.94059	0.958945
IPO4	Non-kinase	TRUE	1.88679	0.999938	3.9604	0.994699
NFKB1	Non-kinase	TRUE	1.88679	0.999938	3.9604	0.994699
ARF6	Non-kinase	TRUE	5.66038	0.999938	0	0.994699
CALR	Non-kinase	TRUE	5.66038	0.999938	0	0.994699
ITGA1	Non-kinase	TRUE	5.66038	0.999938	0	0.994699
NDUFA10	Non-kinase	TRUE	5.66038	0.999938	0	0.994699
NDUFS1	Non-kinase	TRUE	5.66038	0.999938	0	0.994699
SPR	Non-kinase	TRUE	5.66038	0.999938	0	0.994699
TJP1	Non-kinase	TRUE	5.66038	0.999938	0	0.994699
VDAC1	Non-kinase	TRUE	5.66038	0.999938	0	0.994699
PSMB9	Non-kinase	TRUE	0.628931	0.999938	5	0.994699
NR3C1	Non-kinase	TRUE	1.25786	0.999938	4.30108	0.994699
HNF4A	Non-kinase	TRUE	0	0.999938	5.55556	0.994699
DKC1	Non-kinase	TRUE	2.51572	0.999938	2.9703	0.994699
NDUFB5	Non-kinase	TRUE	4.40252	0.999938	1.0101	0.994699
PLIN3	Non-kinase	TRUE	4.40252	0.999938	0.990099	0.994699
PAPOLA	Non-kinase	TRUE	1.25786	0.999938	4.12371	0.994699
KRAS	Non-kinase	TRUE	1.88679	0.999938	3.26087	0.994699
AIP	Non-kinase	TRUE	3.14465	0.999938	1.9802	0.994699
HDAC2	Non-kinase	TRUE	0	0.999938	5.05051	0.994699
ADSS	Non-kinase	TRUE	5.03145	0.999938	0	0.994699
APRT	Non-kinase	TRUE	5.03145	0.999938	0	0.994699
HDGF	Non-kinase	TRUE	5.03145	0.999938	0	0.994699
PPIB	Non-kinase	TRUE	5.03145	0.999938	0	0.994699
RTN4	Non-kinase	TRUE	5.03145	0.999938	0	0.994699
PPME1	Non-kinase	TRUE	1.88679	0.999938	2.9703	0.994699
PREP	Non-kinase	TRUE	1.88679	0.999938	2.9703	0.994699
CYP27A1	Non-kinase	TRUE	3.77358	0.999938	0.990099	0.994699
GRB2	Non-kinase	TRUE	0.628931	0.999938	3.9604	0.994699
RAD50	Non-kinase	TRUE	0.628931	0.999938	3.9604	0.994699
METAP1	Non-kinase	TRUE	2.51572	0.999938	2	0.994699
APEH	Non-kinase	TRUE	4.40252	0.999938	0	0.994699
ATP6V1A	Non-kinase	TRUE	4.40252	0.999938	0	0.994699
CANX	Non-kinase	TRUE	4.40252	0.999938	0	0.994699
HSPA5	Non-kinase	TRUE	4.40252	0.999938	0	0.994699
NDUFA5	Non-kinase	TRUE	4.40252	0.999938	0	0.994699
NDUFA8	Non-kinase	TRUE	4.40252	0.999938	0	0.994699
NPM1	Non-kinase	TRUE	4.40252	0.999938	0	0.994699
NUCB1	Non-kinase	TRUE	4.40252	0.999938	0	0.994699
UCHL3	Non-kinase	TRUE	4.40252	0.999938	0	0.994699
MTAP	Non-kinase	TRUE	1.25786	0.999938	2.9703	0.994699
PPP3CA	Non-kinase	TRUE	1.25786	0.999938	2.9703	0.994699
STAT6	Non-kinase	TRUE	3.14465	0.999938	1	0.994699
ATIC	Non-kinase	TRUE	3.14465	0.999938	0.990099	0.994699
PSME2	Non-kinase	TRUE	3.14465	0.999938	0.990099	0.994699
XPNPEP1	Non-kinase	TRUE	3.14465	0.999938	0.990099	0.994699
SNW1	Non-kinase	TRUE	0	0.999938	4.08163	0.994699
COX7C	Non-kinase	TRUE	0	0.999938	4	0.994699
CDH1	Non-kinase	TRUE	0	0.999938	3.9604	0.994699
PXN	Non-kinase	TRUE	0	0.999938	3.9604	0.994699
TOP1	Non-kinase	TRUE	0	0.999938	3.9604	0.994699
PSMB6	Non-kinase	TRUE	1.88679	0.999938	2.0202	0.994699
BAX	Non-kinase	TRUE	1.88679	0.999938	1.9802	0.994699
HMBS	Non-kinase	TRUE	1.88679	0.999938	1.9802	0.994699
TPT1	Non-kinase	TRUE	1.88679	0.999938	1.9802	0.994699
DPP9	Non-kinase	TRUE	3.77358	0.999938	0	0.994699
LTA4H	Non-kinase	TRUE	3.77358	0.999938	0	0.994699
NDUFA13	Non-kinase	TRUE	3.77358	0.999938	0	0.994699
NDUFV1	Non-kinase	TRUE	3.77358	0.999938	0	0.994699
PPT1	Non-kinase	TRUE	3.77358	0.999938	0	0.994699
PSMB7	Non-kinase	TRUE	3.77358	0.999938	0	0.994699
PSMD10	Non-kinase	TRUE	3.77358	0.999938	0	0.994699
LUM	Non-kinase	TRUE	0.628931	0.999938	2.9703	0.994699
METAP2	Non-kinase	TRUE	2.51572	0.999938	0.990099	0.994699
NPEPPS	Non-kinase	TRUE	2.51572	0.999938	0.990099	0.994699
IRF3	Non-kinase	TRUE	1.25786	0.999938	2.06186	0.994699
FNTB	Non-kinase	TRUE	0	0.999938	3.26087	0.994699
APEX1	Non-kinase	TRUE	1.25786	0.999938	1.9802	0.994699
PSMB5	Non-kinase	TRUE	1.25786	0.999938	1.9802	0.994699
FIP1L1	Non-kinase	TRUE	0	0.999938	3.15789	0.994699
ATP2A2	Non-kinase	TRUE	3.14465	0.999938	0	0.994699
NDUFS2	Non-kinase	TRUE	3.14465	0.999938	0	0.994699
NDUFS7	Non-kinase	TRUE	3.14465	0.999938	0	0.994699
TPMT	Non-kinase	TRUE	3.14465	0.999938	0	0.994699
YWHAE	Non-kinase	TRUE	3.14465	0.999938	0	0.994699
CDH5	Non-kinase	TRUE	0.628931	0.999938	2.5	0.994699
RXRA	Non-kinase	TRUE	0.628931	0.999938	2.43902	0.994699
DR1	Non-kinase	TRUE	0	0.999938	2.9703	0.994699
MYD88	Non-kinase	TRUE	0	0.999938	2.9703	0.994699
CDH2	Non-kinase	TRUE	1.88679	0.999938	1	0.994699
AKT1S1	Non-kinase	TRUE	0.628931	0.999938	2	0.994699
ADAM10	Non-kinase	TRUE	0.628931	0.999938	1.9802	0.994699
UBA3	Non-kinase	TRUE	0.628931	0.999938	1.9802	0.994699
HSP90B1	Non-kinase	TRUE	2.51572	0.999938	0	0.994699
NCSTN	Non-kinase	TRUE	2.51572	0.999938	0	0.994699
NDUFS3	Non-kinase	TRUE	2.51572	0.999938	0	0.994699
PARP1	Non-kinase	TRUE	2.51572	0.999938	0	0.994699
PCNA	Non-kinase	TRUE	2.51572	0.999938	0	0.994699
PRMT1	Non-kinase	TRUE	2.51572	0.999938	0	0.994699
PSMA7	Non-kinase	TRUE	2.51572	0.999938	0	0.994699
PGGT1B	Non-kinase	TRUE	1.25786	0.999938	1.02041	0.994699
CARM1	Non-kinase	TRUE	1.25786	0.999938	0.990099	0.994699
GNA11	Non-kinase	TRUE	1.25786	0.999938	0.990099	0.994699
HSP90AB1	Non-kinase	TRUE	1.25786	0.999938	0.990099	0.994699
IPO7	Non-kinase	TRUE	1.25786	0.999938	0.990099	0.994699
GABPA	Non-kinase	TRUE	0	0.999938	2.06186	0.994699
ACTL6A	Non-kinase	TRUE	0	0.999938	1.9802	0.994699
NAE1	Non-kinase	TRUE	0	0.999938	1.9802	0.994699
PSMB8	Non-kinase	TRUE	0	0.999938	1.9802	0.994699
DNAJB1	Non-kinase	TRUE	1.88679	0.999938	0	0.994699
ITGB1	Non-kinase	TRUE	1.88679	0.999938	0	0.994699
PSMA3	Non-kinase	TRUE	1.88679	0.999938	0	0.994699
PSMA6	Non-kinase	TRUE	1.88679	0.999938	0	0.994699
PTPN11	Non-kinase	TRUE	1.88679	0.999938	0	0.994699
RECQL	Non-kinase	TRUE	1.88679	0.999938	0	0.994699
USP5	Non-kinase	TRUE	1.88679	0.999938	0	0.994699
GNAQ	Non-kinase	TRUE	0.628931	0.999938	1	0.994699
ACTG1	Non-kinase	TRUE	0.628931	0.999938	0.990099	0.994699
CUL4A	Non-kinase	TRUE	0.628931	0.999938	0.990099	0.994699
PSMA2	Non-kinase	TRUE	0.628931	0.999938	0.990099	0.994699
PSME3	Non-kinase	TRUE	0.628931	0.999938	0.990099	0.994699
CDC42	Non-kinase	TRUE	1.25786	0.999938	0	0.994699
CTNNB1	Non-kinase	TRUE	1.25786	0.999938	0	0.994699
HSPA4	Non-kinase	TRUE	1.25786	0.999938	0	0.994699
PSMB3	Non-kinase	TRUE	1.25786	0.999938	0	0.994699
RALA	Non-kinase	TRUE	1.25786	0.999938	0	0.994699
ATP1A1	Non-kinase	TRUE	0	0.999938	0.990099	0.994699
ATP1B1	Non-kinase	TRUE	0	0.999938	0.990099	0.994699
DCPS	Non-kinase	TRUE	0	0.999938	0.990099	0.994699
FNTA	Non-kinase	TRUE	0	0.999938	0.990099	0.994699
IDE	Non-kinase	TRUE	0	0.999938	0.990099	0.994699
PRMT5	Non-kinase	TRUE	0	0.999938	0.990099	0.994699
PSMD14	Non-kinase	TRUE	0	0.999938	0.990099	0.994699
PSMF1	Non-kinase	TRUE	0	0.999938	0.990099	0.994699
PTGES3	Non-kinase	TRUE	0	0.999938	0.990099	0.994699
RAB5A	Non-kinase	TRUE	0	0.999938	0.990099	0.994699
XRCC5	Non-kinase	TRUE	0	0.999938	0.990099	0.994699
DNPEP	Non-kinase	TRUE	0.628931	0.999938	0	0.994699
EEF2	Non-kinase	TRUE	0.628931	0.999938	0	0.994699
EIF4G1	Non-kinase	TRUE	0.628931	0.999938	0	0.994699
EML4	Non-kinase	TRUE	0.628931	0.999938	0	0.994699
GART	Non-kinase	TRUE	0.628931	0.999938	0	0.994699
ILF3	Non-kinase	TRUE	0.628931	0.999938	0	0.994699
IMPDH2	Non-kinase	TRUE	0.628931	0.999938	0	0.994699
NCL	Non-kinase	TRUE	0.628931	0.999938	0	0.994699
PPIA	Non-kinase	TRUE	0.628931	0.999938	0	0.994699
PSMA1	Non-kinase	TRUE	0.628931	0.999938	0	0.994699
PSMA4	Non-kinase	TRUE	0.628931	0.999938	0	0.994699
PSMD7	Non-kinase	TRUE	0.628931	0.999938	0	0.994699
RAC1	Non-kinase	TRUE	0.628931	0.999938	0	0.994699
USP14	Non-kinase	TRUE	0.628931	0.999938	0	0.994699
HLA-DRB4	Non-kinase	TRUE	36.478	0	#N/A	#N/A
KRT19	Non-kinase	TRUE	#N/A	#N/A	32.6923	0
CHI3L1	Non-kinase	TRUE	31.4465	0	#N/A	#N/A
XPNPEP2	Non-kinase	TRUE	30.8176	0	#N/A	#N/A
ERAP2	Non-kinase	TRUE	29.5597	0	#N/A	#N/A
ASNS	Non-kinase	TRUE	28.9308	0	#N/A	#N/A
TPSAB1	Non-kinase	TRUE	28.3019	0	#N/A	#N/A
LAMA2	Non-kinase	TRUE	27.673	0	#N/A	#N/A
ALDH1A2	Non-kinase	TRUE	27.044	0	#N/A	#N/A
CRP	Non-kinase	TRUE	26.4151	0	#N/A	#N/A
S100A12	Non-kinase	TRUE	25.7862	0	#N/A	#N/A
ALDH3A1	Non-kinase	TRUE	23.8994	0	#N/A	#N/A
GSTT1	Non-kinase	TRUE	23.8994	0	#N/A	#N/A
SAA1	Non-kinase	TRUE	23.8994	0	#N/A	#N/A
CLIP2	Non-kinase	TRUE	#N/A	#N/A	23.4043	9.52018e-07
MME	Non-kinase	TRUE	23.2704	0	#N/A	#N/A
SLC1A1	Non-kinase	TRUE	23.2704	0	#N/A	#N/A
NGFR	Non-kinase	TRUE	#N/A	#N/A	22.807	2.3954e-06
GGT1	Non-kinase	TRUE	22.6415	0	#N/A	#N/A
LEPR	Non-kinase	TRUE	22.6415	0	#N/A	#N/A
MFGE8	Non-kinase	TRUE	22.6415	0	#N/A	#N/A
SCD	Non-kinase	TRUE	#N/A	#N/A	22.4719	4.98611e-06
CYP3A7	Non-kinase	TRUE	#N/A	#N/A	22.3404	4.98611e-06
ALOX5AP	Non-kinase	TRUE	22.0126	0	#N/A	#N/A
AQP9	Non-kinase	TRUE	22.0126	0	#N/A	#N/A
HLA-DQA1	Non-kinase	TRUE	22.0126	0	#N/A	#N/A
INHBE	Non-kinase	TRUE	22.0126	0	#N/A	#N/A
HTRA1	Non-kinase	TRUE	21.3836	0	#N/A	#N/A
ITGA2	Non-kinase	TRUE	21.3836	0	#N/A	#N/A
SLC16A7	Non-kinase	TRUE	21.3836	0	#N/A	#N/A
TDO2	Non-kinase	TRUE	21.3836	0	#N/A	#N/A
MMP8	Non-kinase	TRUE	20.7547	0	#N/A	#N/A
MMP9	Non-kinase	TRUE	20.7547	0	#N/A	#N/A
SLC2A3	Non-kinase	TRUE	20.7547	0	#N/A	#N/A
SLC15A1	Non-kinase	TRUE	20.1258	0	#N/A	#N/A
COL15A1	Non-kinase	TRUE	19.4969	0	#N/A	#N/A
PPP1R1A	Non-kinase	TRUE	19.4969	0	#N/A	#N/A
PTGDS	Non-kinase	TRUE	19.4969	0	#N/A	#N/A
SLC12A2	Non-kinase	TRUE	19.4969	0	#N/A	#N/A
SLC23A1	Non-kinase	TRUE	19.4969	0	#N/A	#N/A
TMSB10	Non-kinase	TRUE	19.4969	0	#N/A	#N/A
SLC1A5	Non-kinase	TRUE	18.8679	1.55676e-07	#N/A	#N/A
TUBB3	Non-kinase	TRUE	#N/A	#N/A	18.6047	0.000104176
GZMA	Non-kinase	TRUE	18.239	1.55676e-07	#N/A	#N/A
NCF1	Non-kinase	TRUE	18.239	1.55676e-07	#N/A	#N/A
SLC47A1	Non-kinase	TRUE	18.239	1.55676e-07	#N/A	#N/A
KRT17	Non-kinase	TRUE	#N/A	#N/A	17.8947	0.000197284
CYP2C18	Non-kinase	TRUE	17.6101	9.67586e-07	#N/A	#N/A
MAP2	Non-kinase	TRUE	17.6101	9.67586e-07	#N/A	#N/A
NCF2	Non-kinase	TRUE	16.9811	3.07095e-06	#N/A	#N/A
PCSK9	Non-kinase	TRUE	16.9811	3.07095e-06	#N/A	#N/A
PLTP	Non-kinase	TRUE	16.9811	3.07095e-06	#N/A	#N/A
SLC10A1	Non-kinase	TRUE	16.9811	3.07095e-06	#N/A	#N/A
SRD5A2	Non-kinase	TRUE	16.9811	3.07095e-06	#N/A	#N/A
CA3	Non-kinase	TRUE	16.3522	7.17202e-06	#N/A	#N/A
ITPR3	Non-kinase	TRUE	16.3522	7.17202e-06	#N/A	#N/A
SRD5A1	Non-kinase	TRUE	16.3522	7.17202e-06	#N/A	#N/A
DES	Non-kinase	TRUE	15.7233	2.03766e-05	#N/A	#N/A
EGFL7	Non-kinase	TRUE	15.7233	2.03766e-05	#N/A	#N/A
SLC22A3	Non-kinase	TRUE	15.7233	2.03766e-05	#N/A	#N/A
ACTC1	Non-kinase	TRUE	#N/A	#N/A	15.4762	0.00218686
RBX1	Non-kinase	TRUE	#N/A	#N/A	15.3061	0.00237983
DGAT2	Non-kinase	TRUE	14.4654	0.000161691	#N/A	#N/A
HMGCR	Non-kinase	TRUE	14.4654	0.000161691	#N/A	#N/A
ITGA3	Non-kinase	TRUE	14.4654	0.000161691	#N/A	#N/A
HLA-DRB5	Non-kinase	TRUE	#N/A	#N/A	14.4578	0.00541203
ESRRB	Non-kinase	TRUE	#N/A	#N/A	14.2857	0.00562397
CDKN2C	Non-kinase	TRUE	13.8365	0.000415482	#N/A	#N/A
IRS2	Non-kinase	TRUE	13.8365	0.000415482	#N/A	#N/A
SLC19A3	Non-kinase	TRUE	#N/A	#N/A	13.2353	0.0152625
ABCC4	Non-kinase	TRUE	13.2075	0.00107483	#N/A	#N/A
GALC	Non-kinase	TRUE	13.2075	0.00107483	#N/A	#N/A
ITGA2B	Non-kinase	TRUE	13.2075	0.00107483	#N/A	#N/A
STS	Non-kinase	TRUE	13.2075	0.00107483	#N/A	#N/A
PEMT	Non-kinase	TRUE	#N/A	#N/A	12.987	0.0183459
GPNMB	Non-kinase	TRUE	#N/A	#N/A	12.6582	0.0287515
CYP2C19	Non-kinase	TRUE	12.5786	0.00262374	#N/A	#N/A
SDC2	Non-kinase	TRUE	12.5786	0.00262374	#N/A	#N/A
TRPV2	Non-kinase	TRUE	12.5786	0.00262374	#N/A	#N/A
TXNIP	Non-kinase	TRUE	12.5786	0.00262374	#N/A	#N/A
ABCC1	Non-kinase	TRUE	11.9497	0.00602181	#N/A	#N/A
HVCN1	Non-kinase	TRUE	11.9497	0.00602181	#N/A	#N/A
FKBP1A	Non-kinase	TRUE	#N/A	#N/A	11.8812	0.0413581
UGT1A7	Non-kinase	TRUE	#N/A	#N/A	11.6883	0.0619517
DIO1	Non-kinase	TRUE	11.3208	0.0131983	#N/A	#N/A
IGFBP5	Non-kinase	TRUE	11.3208	0.0131983	#N/A	#N/A
PCSK6	Non-kinase	TRUE	11.3208	0.0131983	#N/A	#N/A
PLA2G4A	Non-kinase	TRUE	11.3208	0.0131983	#N/A	#N/A
SMYD2	Non-kinase	TRUE	11.3208	0.0131983	#N/A	#N/A
SOAT1	Non-kinase	TRUE	11.3208	0.0131983	#N/A	#N/A
STAB2	Non-kinase	TRUE	11.3208	0.0131983	#N/A	#N/A
TLR3	Non-kinase	TRUE	11.3208	0.0131983	#N/A	#N/A
LAMA3	Non-kinase	TRUE	10.6918	0.0273591	#N/A	#N/A
RRM2	Non-kinase	TRUE	10.6918	0.0273591	#N/A	#N/A
CBS	Non-kinase	TRUE	#N/A	#N/A	10.101	0.147188
ACP5	Non-kinase	TRUE	10.0629	0.0535969	#N/A	#N/A
BRPF1	Non-kinase	TRUE	10.0629	0.0535969	#N/A	#N/A
KYAT1	Non-kinase	TRUE	10.0629	0.0535969	#N/A	#N/A
PDE3B	Non-kinase	TRUE	10.0629	0.0535969	#N/A	#N/A
HLA-C	Non-kinase	TRUE	#N/A	#N/A	9.90099	0.163225
CEBPA	Non-kinase	TRUE	9.43396	0.10037	#N/A	#N/A
ECE2	Non-kinase	TRUE	9.43396	0.10037	#N/A	#N/A
FOLH1	Non-kinase	TRUE	9.43396	0.10037	#N/A	#N/A
FPGS	Non-kinase	TRUE	9.43396	0.10037	#N/A	#N/A
ITPR1	Non-kinase	TRUE	9.43396	0.10037	#N/A	#N/A
MMP14	Non-kinase	TRUE	9.43396	0.10037	#N/A	#N/A
MT-ND2	Non-kinase	TRUE	9.43396	0.10037	#N/A	#N/A
MYL3	Non-kinase	TRUE	9.43396	0.10037	#N/A	#N/A
PRF1	Non-kinase	TRUE	9.43396	0.10037	#N/A	#N/A
HLA-A	Non-kinase	TRUE	#N/A	#N/A	8.91089	0.283012
KEAP1	Non-kinase	TRUE	8.80503	0.17634	#N/A	#N/A
LAMA4	Non-kinase	TRUE	8.80503	0.17634	#N/A	#N/A
TXNRD3	Non-kinase	TRUE	8.80503	0.17634	#N/A	#N/A
WWOX	Non-kinase	TRUE	8.80503	0.17634	#N/A	#N/A
MT-ND6	Non-kinase	TRUE	#N/A	#N/A	8.4507	0.405776
CD63	Non-kinase	TRUE	#N/A	#N/A	8.24742	0.415824
ACE	Non-kinase	TRUE	8.1761	0.291634	#N/A	#N/A
DHPS	Non-kinase	TRUE	8.1761	0.291634	#N/A	#N/A
FURIN	Non-kinase	TRUE	8.1761	0.291634	#N/A	#N/A
IL6ST	Non-kinase	TRUE	8.1761	0.291634	#N/A	#N/A
VCAN	Non-kinase	TRUE	8.1761	0.291634	#N/A	#N/A
CDKN1B	Non-kinase	TRUE	7.54717	0.452155	#N/A	#N/A
CETP	Non-kinase	TRUE	7.54717	0.452155	#N/A	#N/A
CST3	Non-kinase	TRUE	7.54717	0.452155	#N/A	#N/A
EIF4EBP1	Non-kinase	TRUE	7.54717	0.452155	#N/A	#N/A
SENP8	Non-kinase	TRUE	7.54717	0.452155	#N/A	#N/A
SPTLC3	Non-kinase	TRUE	7.54717	0.452155	#N/A	#N/A
GUCY1B3	Non-kinase	TRUE	#N/A	#N/A	6.97674	0.689217
APOA2	Non-kinase	TRUE	#N/A	#N/A	6.93069	0.689217
HLA-DRB1	Non-kinase	TRUE	#N/A	#N/A	6.93069	0.689217
ABCC9	Non-kinase	TRUE	6.91824	0.650483	#N/A	#N/A
FZD8	Non-kinase	TRUE	6.91824	0.650483	#N/A	#N/A
MTRR	Non-kinase	TRUE	6.91824	0.650483	#N/A	#N/A
NDUFAF3	Non-kinase	TRUE	6.91824	0.650483	#N/A	#N/A
PDE2A	Non-kinase	TRUE	6.91824	0.650483	#N/A	#N/A
POLD1	Non-kinase	TRUE	6.91824	0.650483	#N/A	#N/A
AQP1	Non-kinase	TRUE	#N/A	#N/A	6.45161	0.90609
HMGB1	Non-kinase	TRUE	6.28931	0.889483	#N/A	#N/A
HSF1	Non-kinase	TRUE	6.28931	0.889483	#N/A	#N/A
INPP5A	Non-kinase	TRUE	6.28931	0.889483	#N/A	#N/A
NDUFAF1	Non-kinase	TRUE	6.28931	0.889483	#N/A	#N/A
NDUFC2	Non-kinase	TRUE	6.28931	0.889483	#N/A	#N/A
NDUFV3	Non-kinase	TRUE	6.28931	0.889483	#N/A	#N/A
RB1	Non-kinase	TRUE	6.28931	0.889483	#N/A	#N/A
SLC15A4	Non-kinase	TRUE	6.28931	0.889483	#N/A	#N/A
STIM2	Non-kinase	TRUE	6.28931	0.889483	#N/A	#N/A
CTSH	Non-kinase	TRUE	#N/A	#N/A	5.94059	0.958945
ARNT	Non-kinase	TRUE	5.66038	0.999938	#N/A	#N/A
COL6A6	Non-kinase	TRUE	5.66038	0.999938	#N/A	#N/A
CRTC2	Non-kinase	TRUE	5.66038	0.999938	#N/A	#N/A
FLCN	Non-kinase	TRUE	5.66038	0.999938	#N/A	#N/A
GGPS1	Non-kinase	TRUE	5.66038	0.999938	#N/A	#N/A
PLD1	Non-kinase	TRUE	5.66038	0.999938	#N/A	#N/A
TPCN1	Non-kinase	TRUE	5.66038	0.999938	#N/A	#N/A
PSEN1	Non-kinase	TRUE	#N/A	#N/A	5.37634	0.994699
TUBB2A	Non-kinase	TRUE	#N/A	#N/A	5.26316	0.994699
KRT6A	Non-kinase	TRUE	#N/A	#N/A	5.05051	0.994699
DEGS1	Non-kinase	TRUE	5.03145	0.999938	#N/A	#N/A
MAP3K20	Non-kinase	TRUE	5.03145	0.999938	#N/A	#N/A
MKI67	Non-kinase	TRUE	5.03145	0.999938	#N/A	#N/A
MMP15	Non-kinase	TRUE	5.03145	0.999938	#N/A	#N/A
RAPGEF4	Non-kinase	TRUE	5.03145	0.999938	#N/A	#N/A
RNASEH2A	Non-kinase	TRUE	5.03145	0.999938	#N/A	#N/A
TGFB1	Non-kinase	TRUE	5.03145	0.999938	#N/A	#N/A
AHR	Non-kinase	TRUE	4.40252	0.999938	#N/A	#N/A
CFD	Non-kinase	TRUE	4.40252	0.999938	#N/A	#N/A
PRMT3	Non-kinase	TRUE	4.40252	0.999938	#N/A	#N/A
SIRT1	Non-kinase	TRUE	4.40252	0.999938	#N/A	#N/A
ADIPOQ	Non-kinase	TRUE	#N/A	#N/A	4.12371	0.994699
CBX4	Non-kinase	TRUE	3.77358	0.999938	#N/A	#N/A
CHD1	Non-kinase	TRUE	3.77358	0.999938	#N/A	#N/A
COIL	Non-kinase	TRUE	3.77358	0.999938	#N/A	#N/A
CSPG4	Non-kinase	TRUE	3.77358	0.999938	#N/A	#N/A
LNPEP	Non-kinase	TRUE	3.77358	0.999938	#N/A	#N/A
NAPEPLD	Non-kinase	TRUE	3.77358	0.999938	#N/A	#N/A
PDE8A	Non-kinase	TRUE	3.77358	0.999938	#N/A	#N/A
PLD2	Non-kinase	TRUE	3.77358	0.999938	#N/A	#N/A
PTPRG	Non-kinase	TRUE	3.77358	0.999938	#N/A	#N/A
SLC12A4	Non-kinase	TRUE	3.77358	0.999938	#N/A	#N/A
SP3	Non-kinase	TRUE	3.77358	0.999938	#N/A	#N/A
TEP1	Non-kinase	TRUE	3.77358	0.999938	#N/A	#N/A
TOP2A	Non-kinase	TRUE	3.77358	0.999938	#N/A	#N/A
CLCN3	Non-kinase	TRUE	3.14465	0.999938	#N/A	#N/A
CLCN7	Non-kinase	TRUE	3.14465	0.999938	#N/A	#N/A
FCGR2A	Non-kinase	TRUE	3.14465	0.999938	#N/A	#N/A
H2AFX	Non-kinase	TRUE	3.14465	0.999938	#N/A	#N/A
ITGAX	Non-kinase	TRUE	3.14465	0.999938	#N/A	#N/A
KAT8	Non-kinase	TRUE	3.14465	0.999938	#N/A	#N/A
KDM2A	Non-kinase	TRUE	3.14465	0.999938	#N/A	#N/A
NOTCH2	Non-kinase	TRUE	3.14465	0.999938	#N/A	#N/A
PTPRM	Non-kinase	TRUE	3.14465	0.999938	#N/A	#N/A
TEAD1	Non-kinase	TRUE	3.14465	0.999938	#N/A	#N/A
FABP1	Non-kinase	TRUE	#N/A	#N/A	2.9703	0.994699
MT-ND3	Non-kinase	TRUE	#N/A	#N/A	2.8169	0.994699
APC	Non-kinase	TRUE	2.51572	0.999938	#N/A	#N/A
BAZ2A	Non-kinase	TRUE	2.51572	0.999938	#N/A	#N/A
COL5A2	Non-kinase	TRUE	2.51572	0.999938	#N/A	#N/A
MAZ	Non-kinase	TRUE	2.51572	0.999938	#N/A	#N/A
PARP2	Non-kinase	TRUE	2.51572	0.999938	#N/A	#N/A
RRM1	Non-kinase	TRUE	2.51572	0.999938	#N/A	#N/A
HMMR	Non-kinase	TRUE	#N/A	#N/A	2.10526	0.994699
U2AF1	Non-kinase	TRUE	#N/A	#N/A	2.06186	0.994699
GNAS	Non-kinase	TRUE	#N/A	#N/A	1.9802	0.994699
HRAS	Non-kinase	TRUE	#N/A	#N/A	1.9802	0.994699
HSPA1A	Non-kinase	TRUE	#N/A	#N/A	1.9802	0.994699
ADAM17	Non-kinase	TRUE	1.88679	0.999938	#N/A	#N/A
APH1A	Non-kinase	TRUE	1.88679	0.999938	#N/A	#N/A
ATF2	Non-kinase	TRUE	1.88679	0.999938	#N/A	#N/A
CASP9	Non-kinase	TRUE	1.88679	0.999938	#N/A	#N/A
CD4	Non-kinase	TRUE	1.88679	0.999938	#N/A	#N/A
HDAC4	Non-kinase	TRUE	1.88679	0.999938	#N/A	#N/A
KDM5C	Non-kinase	TRUE	1.88679	0.999938	#N/A	#N/A
LIG1	Non-kinase	TRUE	1.88679	0.999938	#N/A	#N/A
MLH1	Non-kinase	TRUE	1.88679	0.999938	#N/A	#N/A
MSH3	Non-kinase	TRUE	1.88679	0.999938	#N/A	#N/A
NF2	Non-kinase	TRUE	1.88679	0.999938	#N/A	#N/A
POLG	Non-kinase	TRUE	1.88679	0.999938	#N/A	#N/A
PTP4A1	Non-kinase	TRUE	1.88679	0.999938	#N/A	#N/A
RXRB	Non-kinase	TRUE	1.88679	0.999938	#N/A	#N/A
SMTN	Non-kinase	TRUE	1.88679	0.999938	#N/A	#N/A
SOS1	Non-kinase	TRUE	1.88679	0.999938	#N/A	#N/A
THBS2	Non-kinase	TRUE	1.88679	0.999938	#N/A	#N/A
CBL	Non-kinase	TRUE	1.25786	0.999938	#N/A	#N/A
CIC	Non-kinase	TRUE	1.25786	0.999938	#N/A	#N/A
COL3A1	Non-kinase	TRUE	1.25786	0.999938	#N/A	#N/A
EED	Non-kinase	TRUE	1.25786	0.999938	#N/A	#N/A
TBP	Non-kinase	TRUE	1.25786	0.999938	#N/A	#N/A
FBP2	Non-kinase	TRUE	#N/A	#N/A	1.05263	0.994699
EIF4EBP2	Non-kinase	TRUE	#N/A	#N/A	1.0101	0.994699
ACTB	Non-kinase	TRUE	#N/A	#N/A	1	0.994699
MGEA5	Non-kinase	TRUE	#N/A	#N/A	1	0.994699
TUBA1A	Non-kinase	TRUE	#N/A	#N/A	1	0.994699
ATP5D	Non-kinase	TRUE	#N/A	#N/A	0.990099	0.994699
ATAD2	Non-kinase	TRUE	0.628931	0.999938	#N/A	#N/A
ATRX	Non-kinase	TRUE	0.628931	0.999938	#N/A	#N/A
BIRC2	Non-kinase	TRUE	0.628931	0.999938	#N/A	#N/A
BPTF	Non-kinase	TRUE	0.628931	0.999938	#N/A	#N/A
CREBBP	Non-kinase	TRUE	0.628931	0.999938	#N/A	#N/A
ERCC1	Non-kinase	TRUE	0.628931	0.999938	#N/A	#N/A
ERCC4	Non-kinase	TRUE	0.628931	0.999938	#N/A	#N/A
FOXO1	Non-kinase	TRUE	0.628931	0.999938	#N/A	#N/A
FUS	Non-kinase	TRUE	0.628931	0.999938	#N/A	#N/A
HDAC3	Non-kinase	TRUE	0.628931	0.999938	#N/A	#N/A
HERC2	Non-kinase	TRUE	0.628931	0.999938	#N/A	#N/A
IPO11	Non-kinase	TRUE	0.628931	0.999938	#N/A	#N/A
IPO13	Non-kinase	TRUE	0.628931	0.999938	#N/A	#N/A
MAPKAP1	Non-kinase	TRUE	0.628931	0.999938	#N/A	#N/A
PDE6D	Non-kinase	TRUE	0.628931	0.999938	#N/A	#N/A
RBL2	Non-kinase	TRUE	0.628931	0.999938	#N/A	#N/A
SMAD3	Non-kinase	TRUE	0.628931	0.999938	#N/A	#N/A
SMPD4	Non-kinase	TRUE	0.628931	0.999938	#N/A	#N/A
TOP2B	Non-kinase	TRUE	0.628931	0.999938	#N/A	#N/A

## Sheet: Figure 3A
Gene	Pathway	OPPTI.PRO	OPPTI.FDR	OPPTI.FDR.level	DEP.logFC	DEP.FDR	DEP.FDR.level	Drug.compounds	Prior literature in HCC
PRKAA2	Other	22.0126	0	**	0.776557	0.00777399	**	METFORMIN HYDROCHLORIDE	PMID: 33376529
NME1	Other	18.239	1.55051e-07	**	1.39049	4.99799e-16	**	LYCOPENE	PMID: 29562234
CHKA	Other	8.80503	0.175633		2.99745	2.65924e-32	**	TCD-717; DEXAMETHASONE	PMID: 28065789
CDK6	Cell Cycle	18.8679	1.55051e-07	**	0.81487	0.000209656	**	PHA-793887; ALVOCIDIB; Ribociclib; PALBOCICLIB; CS1229 / ABEMACICLIB; ABEMACICLIB; AT-7519; PD-0332991 / PALBOCICLIB (inhibitor); LY2835219 / ABEMACICLIB (inhibitor); RIBOCICLIB SUCCINATE; N/A; PALBOCICLIB; CID 5330286 / PALBOCICLIB; CC-10004 / APREMILAST (inhibitor); PALBOCICLIB; ALVOCIDIB; PALBOCICLIB; CDK/CRK INHIBITOR; LEE011 / Ribociclib (inhibitor); PD 0332991 / PALBOCICLIB (inhibitor); AZD…	PMID: 33931882
FGFR4	RTK RAS	12.5786	0.00261321	**	1.10382	3.48446e-09	**	BGJ398 / INFIGRATINIB (inhibitor); DOVITINIB; AZD4547 / AZD-4547 (inhibitor); CVBT-141H; CVBT-141B; ENMD-2076; PALIFERMIN; PALIFERMIN; BRIVANIB; ARQ-087; FP-1039; LY-2874455; FGF/VEGF RECEPTOR TYROSINE KINASE INHIBITOR, PD173074 / PD-173074; BGJ-398 / INFIGRATINIB (inhibitor); INFIGRATINIB; ACTB1003; LY2874455 / LY-2874455 (inhibitor); FGF401; ERDAFITINIB / JNJ-42756493 (inhibitor); FGF-6; XL-999…	PMID: 31167419
ERBB3	RTK RAS	10.6918	0.0272493	**	1.05468	5.98692e-12	**	Afatinib / AFATINIB; Trastuzumab / TRASTUZUMAB; SELUMETINIB (AZD6244) / SELUMETINIB; MM-111; TRASTUZUMAB; Patritumab; 9F7-F11; CETUXIMAB; DACOMITINIB; PERTUZUMAB; CHEMBL2109402 / MM-121; DACOMITINIB; SAPITINIB; MEHD7945A / DULIGOTUZUMAB (antibody); AZD8931; POZIOTINIB / Poziotinib (inhibitor); AV-203; ELGEMTUMAB; TX1-85-1 / SPIRONOLACTONE; GEFITINIB; AV203 / AV-203 (antibody); U3-1287 / AMG-888 (…	PMID: 26595522
CDK4	Cell Cycle	10.0629	0.0533818	*	1.23499	1.98504e-11	**	PALBOCICLIB; R547 / RG-547 (inhibitor); AT-7519; RIBOCICLIB / Ribociclib (inhibitor); PD-332991 / PALBOCICLIB (inhibitor); RO-0505124 / CHEMBL1956070 (inhibitor); Riviciclib; LY2835219 / ABEMACICLIB; PALBOCICLIB; R547; AZD-5438; ALVOCIDIB; PALBOCICLIB; PURVALANOL A / PURVALANOLA (inhibitor); AG-024322 / AG-24322 (inhibitor); RO 31-7453 / ENMD-981693 (inhibitor); DEXAMETHASONE; BYL719 (ALPELISIB);…	PMID: 33931882
PDK1	PI3K	12.5786	0.00261321	**	0.795359	1.53483e-05	**	AZD7545; AR-12; AR-12; CPI-613 / CHEMBL3186849; VER-246608; (7S)-HYDROXYL-STAUROSPORINE	PMID: 32197467
PRKCA	Other	10.6918	0.0272493	**	0.587689	6.08545e-05	**	Gö 6983 / SEBACIC ACID (inhibitor); 7-HYDROXYSTAUROSPORINE / CHEMBL1236539 (inhibitor); SOPHORETIN / QUERCETIN (inhibitor); Gö 6976 / GO-6976 (inhibitor); BALANOL; MIDOSTAURIN; BRYOSTATIN-1 / BRYOSTATIN; SOTRASTAURIN; SOTRASTAURIN; SOTRASTAURIN ACETATE; CEP-2563; RUBOXISTAURIN; ENZASTAURIN; BRYOSTATIN; INGENOL MEBUTATE; AFFINITAC / APRINOCARSEN SODIUM (antisense oligonucleotide); ENZASTAURIN; MID…	PMID: 25122662
RIPK2	Other	6.91824	0.647872		1.61768	2.7549e-20	**	SRC KINASE INHIBITOR I; GSK583	PMID: 33413510
DCK	Other	6.28931	0.885913		2.31753	1.7177e-32	**	DEOXYCYTIDINE; TETRAHYDROURIDINE; CAMPTOTHECIN; FLUDARABINE; 2,3-DIDEOXYADENOSINE / CHEMBL23094; FMDC / TEZACITABINE; CDA / CLADRIBINE; CLADRIBINE
MAP2K6	Other	8.1761	0.290464		0.703859	3.64097e-05	**	TRAMETINIB; BAY869766 / Refametinib (inhibitor); SELUMETINIB; GDC-0973 / COBIMETINIB (inhibitor); STAUROSPORINE; DABRAFENIB MESYLATE; MEK162 / BINIMETINIB (inhibitor); AZD6244 / SELUMETINIB (inhibitor); PD 0325901 / PD-0325901 (inhibitor); WX-554
STK3	HIPPO	6.28931	0.885913		1.43748	1.36641e-22	**	CEP-11981; STAUROSPORINE
GALK2	Other	7.54717	0.45034		0.588184	0.000118519	**	TGFβ3 / FINASTERIDE (agonist); TGFβ1; TGFβ2
IRAK1	Other	6.28931	0.885913		1.03546	2.15476e-17	**	COMPOUND 7 [WO2012007375]; COMPOUND 1 [WO2012007375]; IRAK-1/4 INHIBITOR / CHEMBL379787 (inhibitor)
EPHB4	Other	8.80503	0.175633		0.299252	0.0157318	**	TESEVATINIB; XL647 / TESEVATINIB; XL647 / TESEVATINIB (inhibitor); VANDETANIB; COMPOUND 66 [PMID: 19788238]; TG100-801; TESEVATINIB; XL647; XL647 / TESEVATINIB (inhibitor); JI-101
MET	RTK RAS	6.28931	0.885913		0.25024	0.160811		Cabozatinib; Ficlatuzumab / FICLATUZUMAB; GLESATINIB / CLOFIBRATE (inhibitor); AMUVATINIB; ARQ 197 / TIVANTINIB (inhibitor); Imatinib / IMATINIB; MP470 / AMUVATINIB (inhibitor); AMG 0001; FORETINIB; AMUVATINIB; Onartuzumab / ONARTUZUMAB; JNJ 38877605 / JNJ-38877605; FORETINIB; ALTIRATINIB; CO1686 / ROCILETINIB; Sorafenib / SORAFENIB; GE-137; BMS-817378; Trastuzumab / TRASTUZUMAB; Rucaparib / RUCA…
DTYMK	Other	5.66038	0.999938		2.0809	2.62211e-34	**	5-FU / FLUOROURACIL; D4T / STAVUDINE; ETHANOL / ALCOHOL
RPS6KA3	TP53	3.77358	0.999938		2.09284	2.34166e-32	**	GM-CSF / REGRAMOSTIM; UREA; COMPOUND 8H [PMID: 22765894]; FMK; BIX 02565; AT9283 / AT-9283 (inhibitor); BI-D1870 / CHEMBL573107 (inhibitor); COMPOUND 25B [PMID: 22564207]
NME2	Other	3.77358	0.999938		1.75307	5.11859e-32	**	PROGESTERONE
CDK5	Other	5.03145	0.999938		1.46353	8.50179e-28	**	PURVALANOL B; BS-194; AT-7519; ALVOCIDIB; DINACICLIB; Roniciclib; ALOISINE A; RGB-286638; DINACICLIB; PURVALANOL A / PURVALANOLA (inhibitor); CDK1/5 INHIBITOR / QUINOXALINE1 (inhibitor); AZD-5438; SCH727965 / DINACICLIB (inhibitor); AT-7519; CDK2 INHIBITOR IV / CHEMBL1802728 (inhibitor); 1-AZAKENPAULLONE; GSK-3 INHIBITOR IX; SELICICLIB; AMINOPURVALANOL A; DINACICLIB; TG02 / TG-02 (inhibitor); DIN…
FRK	Other	6.28931	0.885913		0.0714525	0.605717		NINTEDANIB; ECF506; DASATINIB; ILORASERTIB; XL-228; REGORAFENIB; REGORAFENIB; ENMD-981693; BOSUTINIB; TG100-801
TRIM24	Other	1.88679	0.999938		2.20747	1.58256e-37	**	COMPOUND 34 [PMID: 25974391]
MAPKAPK2	Other	4.40252	0.999938		1.21746	1.89833e-25	**	COMPOUND 16 [PMID: 17480064] / CHEMBL226403 (inhibitor); THEOPHYLLINE; COMPOUND 33 [PMID: 19364658] / METHYL NONYL KETONE (inhibitor); COMPOUND 16 [PMID: 18945615]; MK2A INHIBITOR / CHEMBL235658 (inhibitor); COMPOUND 8 [PMID: 17480064] / PAPAVERINE (inhibitor); PF-3644022 / CHEMBL1231206 (inhibitor); AT-13148
PRKDC	Other	0.628931	0.999938		2.74033	3.26284e-72	**	DNA-PK INHIBITOR V; TORIN 2; PIK-75; NU-7026; PP121 / CHEMBL1081312 (inhibitor); SF1126 / SF-1126; NU-7441 / CHEMBL188678 (inhibitor); CC-115; KU-0060648 / CHEMBL1086377 (inhibitor); WORTMANNIN; COMPOUND 82 [PMID: 21332118]; PI-103
PMVK	Other	4.40252	0.999938		1.2197	1.289e-20	**	(R)-5-DIPHOSPHOMEVALONATE / DIPHOSPHOMELAVONATE (inhibitor)
MAPK1	RTK RAS	1.25786	0.999938		1.88246	7.32256e-44	**	RAVOXERTINIB; VTX-11E; CHIR-99021; ULIXERTINIB / Ulixertinib (inhibitor); 6-HYDROXYMETHYLACYLFULVENE / IROFULVEN; PI3-KINASE INHIBITORS; URACIL; 5&APOS;-DEOXY-5-FLUOROURIDINE / DOXIFLURIDINE; L-DOPA / LEVODOPA; BISPHOSPHONATES / MEDRONIC ACID; ERK INHIBITOR II; HUMAN CHORIONIC GONADOTROPIN / GONADOTROPIN, CHORIONIC; COMPLETE FREUND&APOS;S ADJUVANT; BUMETANIDE; ERLOTINIB; MK-8353; RDEA119 / Refame…
SRPK1	Other	0.628931	0.999938		2.69256	4.08092e-60	**	COMPOUND 13 [PMID: 15925511]
PRKCI	Other	1.88679	0.999938		1.60124	1.86957e-30	**	STAUROSPORINE; MIDOSTAURIN; SOPHORETIN / QUERCETIN (inhibitor); CEP-2563; (7S)-HYDROXYL-STAUROSPORINE; SOTRASTAURIN; INGENOL MEBUTATE; GSK-690693
GSK3B	WNT	1.25786	0.999938		1.56227	1.48952e-44	**	COMPOUND 4G [PMID: 2680437]; LITHIUM CARBONATE; SB-415286 / CHEMBL322970 (inhibitor); TIDEGLUSIB / Tideglusib (inhibitor); AT9283 / AT-9283 (inhibitor); ALSTERPAULLONE; Tideglusib; AZD2858; SB 216763 / SB-216763 (inhibitor); AZD1080 / AZD-1080 (inhibitor); ENZASTAURIN; GSK-3BETA INHIBITOR I / CHEMBL284861 (inhibitor); AZD-1080; COMPOUND 2 [PMID: 22560567]; LITHIUM CITRATE HYDRATE; LY2090314 / LY-…
NEK7	Other	2.51572	0.999938		1.10278	8.75704e-23	**	COMPOUND 22 [PMID: 20462760]
PAK1	Other	5.03145	0.999938		1.06186	5.69291e-12	**	FRAX597; IL-94; COMPOUND 4 [PMID: 24432870]; RKI-1447; COMPOUND 3 [PMID: 26191365]; PF-3758309; COMPOUND 1 [PMID: 20005102]; IPA-3; FRAX486
CSNK1D	HIPPO	1.88679	0.999938		1.00152	2.92119e-28	**	IC261; PF-670462 / CHEMBL1951415 (inhibitor); COMPOUND 14 [PMID: 24900428]; PF-4800567 / CHEMBL2069623 (inhibitor); D4476 / CHEMBL410456 (inhibitor)
ROCK2	Other	5.66038	0.999938		0.747125	4.07933e-12	**	AR-12286; THROMBIN; VEROSUDIL; RHO KINASE INHIBITOR IV; GSK269962A / GSK-269962A (inhibitor); PROGESTERONE; AMA0076; SAR-407899 / SAR-407899 (CHEMBL3545341) (inhibitor); COMPOUND 35 [PMID: 20684608]; RKI-1447; SAR407899 / SAR-407899 (CHEMBL1667969) (inhibitor); FASUDIL; COMPOUND 22 [PMID: 20462760]; COMPOUND 11D [DOI: 10.1039/C0MD00194E]; NETARSUDIL; AT-13148; Y-39983; INS117548; COMPOUND 32 [PMI…
SRPK2	Other	1.25786	0.999938		1.2181	3.87654e-30	**	URMC-099
INSR	RTK RAS	5.03145	0.999938		0.765688	5.32699e-09	**	INSULIN ZINC SUSP RECOMBINANT HUMAN; INSULIN; INSULIN SUSP PROTAMINE ZINC PURIFIED PORK; INSULIN ZINC SUSP BEEF; INSULIN ASPART; BMS-754807; INSULIN SUSP ISOPHANE RECOMBINANT HUMAN; NN1952; INSULIN ZINC SUSP PURIFIED PORK; INSULIN-GLARGINE / INSULIN GLARGINE (binder); INSULIN RECOMBINANT; INSULIN GLARGINE RECOMBINANT / INSULIN GLARGINE (binder); INSULIN ASPART; INSULIN LISPRO PROTAMINE RECOMBINAN…
PAK4	Other	3.14465	0.999938		0.751879	1.04236e-11	**	PF-3758309; FRAX597; FRAX486; PF-03758309; GSK690693 / GSK-690693 (inhibitor); COMPOUND 4 [PMID: 24432870]
BRD3	Other	3.77358	0.999938		0.802344	4.58025e-09	**	I-BET-762 / CHEMBL1232461 (inhibitor); LY 294002 / LY-294002 (inhibitor); RVX 208 / APABETALONE (antagonist,inhibitor); COMPOUND 36 [PMID: 24000170]; MS363; XD14; COMPOUND 38 [PMID: 24000170]; I-BET151 / CHEMBL2017291 (inhibitor); GW841819X / CHEMBL2153434 (inhibitor)
CDK2	Cell Cycle	1.25786	0.999938		1.20544	2.51797e-14	**	VTX-11E; TGFBETA1; DEXAMETHASONE; AGM-1470 / CHEMBL424278; BMS-387032; DINACICLIB; INDIRUBIN SULFATE; BAY1000394 / Roniciclib (inhibitor); AURORA KINASE/CDK INHIBITOR; GLUCOCORTICOID; ALVOCIDIB; TG02 / TG-02 (inhibitor); N/A; MK-8776 / SCH-900776 (inhibitor); CDK2 INHIBITOR IV / CHEMBL1802728 (inhibitor); ALOISINE A; SELICICLIB; CARBOPLATIN; COMPOUND 9B [PMID: 18986805]; BMS-387032; RO 31-7453 / …
BRD2	Other	0.628931	0.999938		1.1354	5.02675e-29	**	XD14; ET BROMODOMAIN INHIBITOR; GW841819X / CHEMBL2153434 (inhibitor); I-BET151 / CHEMBL2017291 (inhibitor); PMA / PHORBOL MYRISTATE ACETATE; COMPOUND 38 [PMID: 24000170]; ME BROMODOMAIN INHIBITOR; I-BET-762 / CHEMBL1232461 (inhibitor); COMPOUND 36 [PMID: 24000170]; COMPOUND 4D [PMID: 21851057] / CHEMBL1828986 (inhibitor); RVX 208 / APABETALONE (antagonist); BIC1 / CHEMBL1738777 (inhibitor); LY 2…
CSNK1A1	Other	1.88679	0.999938		0.564615	1.09099e-14	**	D4476 / CHEMBL410456 (inhibitor); COMPOUND 14 [PMID: 24900428]; IC261; HEPARIN
BRD4	Other	1.25786	0.999938		0.716787	3.35265e-16	**	MS436 / CHEMBL3086883 (inhibitor); COMPOUND 2 [PMID: 25408830]; I-BET-762 / CHEMBL1232461 (inhibitor); COMPOUND 38 [PMID: 24000170]; COMPOUND 15 [HAY ET AL., 2013] / CHEMBL3220860 (inhibitor); CPI-0610 / CHLORMEZANONE (inhibitor); GW841819X / CHEMBL2153434 (inhibitor); BZT-7 / CHEMBL1958337 (inhibitor); LY 294002 / LY-294002 (inhibitor); TRICHOSTATIN A / TRICHOSTATIN; (+)-JQ1; COMPOUND 3 [PMID: 2…
GSK3A	Other	0.628931	0.999938		0.882119	4.61524e-23	**	CHIR-98014; SB-415286 / CHEMBL322970 (inhibitor); ALOISINE A; LITHIUM CARBONATE; SB 216763 / SB-216763 (inhibitor); LITHIUM CITRATE HYDRATE; TIDEGLUSIB / Tideglusib; AZD1080 / AZD-1080 (inhibitor); AZD-1080; LY-2090314; CHIR-99021
MST1	Other	5.03145	0.999938		0.61106	9.97234e-05	**	RETINOIC ACID / TRETINOIN
PTK2	Other	3.14465	0.999938		0.552195	2.65481e-07	**	PF-562271; PF-04554878 / DEFACTINIB; GSK-2256098; PMA / PHORBOL MYRISTATE ACETATE; VS-4718; CEP-37440; DEFACTINIB; NVP-TAE 226 / CHEMBL458997 (inhibitor); COMPOUND 30 [PMID: 23414845]; PF00562271 / PF-562271 (inhibitor); N/A; ENMD-2076; PF-562271; ENMD-2076; BI-853520; VS-4718; MASITINIB; PF-00562271 / PF-562271 (inhibitor)
PRKD2	Other	1.88679	0.999938		0.507202	4.21059e-10	**	BRYOSTATIN; CRT 0066101; BRYOSTATIN-1 / BRYOSTATIN; SOPHORETIN / QUERCETIN (inhibitor); BPKDI
STK24	Other	0.628931	0.999938		0.822611	3.66254e-15	**	BOSUTINIB
PI4K2A	Other	4.40252	0.999938		0.429558	0.000156084	**	ADENOSINE
PDPK1	Other	1.88679	0.999938		0.468987	8.67307e-09	**	7-HYDROXYSTAUROSPORINE / CHEMBL1236539 (inhibitor); BX-795; PHT-427; COMPOUND 1 [PMID: 20005102]; GSK2334470 / CHEMBL1765740 (inhibitor); OSU-03012 / AR-12 (inhibitor); BX-912; CELECOXIB
PRKCE	Other	1.25786	0.999938		0.864018	3.50305e-07	**	KAI-1455 / MEPROBAMATE (activator); INGENOL MEBUTATE; KAI-1455 / MEPROBAMATE; Y27632 / Y-27632 (inhibitor); MIDOSTAURIN; CEP-2563; BRYOSTATIN; (7S)-HYDROXYL-STAUROSPORINE; ENZASTAURIN; INGENOL MEBUTATE; CHELERYTHRINE; SOTRASTAURIN; KAI-1678; SOTRASTAURIN; SOPHORETIN / QUERCETIN (inhibitor); BALANOL; 7-HYDROXYSTAUROSPORINE / CHEMBL1236539 (inhibitor); GSK-690693; BRYOSTATIN-1 / BRYOSTATIN
PAK2	Other	1.25786	0.999938		0.592127	5.38557e-10	**	IL-94; COMPOUND 3 [PMID: 26191365]; COMPOUND 4 [PMID: 24432870]; FRAX486; STAUROSPORINE; FRAX597; PF-3758309; PQA-18 / SELEGILINE (inhibitor)
PIK3CB	PI3K	1.25786	0.999938		0.534037	1.92579e-09	**	TASELISIB; BYL719 / ALPELISIB (inhibitor); AZD8835 / CANDICIDIN (inhibitor); BYL719 / ALPELISIB (inhibitor); PQR309; RECILISIB; TASELISIB; SURAMIN; NEMIRALISIB; SONOLISIB; GSK2636771 / GSK-2636771 (inhibitor); BEZ235 / DACTOLISIB (inhibitor); LY3023414 / LY-3023414 (inhibitor); SERABELISIB / YOHIMBINE (inhibitor); SOPHORETIN / QUERCETIN (inhibitor); PIK-108; OCTREOTIDE; PKC412 / MIDOSTAURIN; PP12…
TAOK3	HIPPO	0.628931	0.999938		0.615651	5.1661e-15	**	COMPOUND 1 [PMID: 24793884]; COMPOUND 89S [PMID: 19115845] / CHEMBL524266 (inhibitor)
RPS6KB2	Other	5.66038	0.999938		0.369645	0.0161309	**	MSC-2363318A; XL-418; LY-2780301
DAPK3	Other	2.51572	0.999938		0.468803	0.000818046	**	DAPK INHIBITOR 13; URMC-099; CX-4945 / SILMITASERTIB (inhibitor)
STK4	HIPPO	3.14465	0.999938		0.412451	0.00189909	**	BOSUTINIB; CERDULATINIB / Cerdulatinib (inhibitor); COMPOUND 38 [PMID: 20817473]
MAP4K4	Other	3.77358	0.999938		0.285233	0.00333925	**	COMPOUND 21 [PMID: 23312943]; COMPOUND 26 [PMID: 24673130]
WNK1	Other	1.25786	0.999938		0.373857	1.3422e-05	**	PP1 / CHEMBL306380 (inhibitor)
MAP4K3	Other	1.25786	0.999938		0.419528	0.000176292	**	COMPOUND 8H [PMID: 22765894]
MAPK3	RTK RAS	0.628931	0.999938		0.495236	4.60715e-07	**	SELENIUM; MNU / N-METHYL-N-NITROSUREA; DHEA / PRASTERONE; GDC-0994; CYCLOPHOSPHAMIDE; NITROGLYCERIN; Ulixertinib; DHT / STANOLONE; IMMUNOSUPPRESSANT; ERK INHIBITOR II; ULIXERTINIB / Ulixertinib (inhibitor); PTHRP; SIGNAL TRANSDUCTION INHIBITORS; ARSENIC TRIOXIDE; QUERCETIN; RETINOID / ETRETINATE; MK-8353; SERMS; RAVOXERTINIB; RDEA119 / Refametinib
EIF2AK2	Other	1.88679	0.999938		0.286617	0.00387581	**	CDK2 INHIBITOR IV / CHEMBL1802728 (inhibitor); RICIN; INDIRUBIN DERIVATIVE E804; IFN ALPHA-2B / INTERFERON ALFA-2B; BCG; IL-3; PKR INHIBITOR / CHEMBL235641 (inhibitor)
MAPKAPK3	Other	1.88679	0.999938		0.285631	0.00641738	**	COMPOUND 16 [PMID: 17480064] / CHEMBL226403 (inhibitor)
ABL1	RTK RAS	1.25786	0.999938		0.316838	0.0011578	**	DASATINIB; GENISTEIN; ASCIMINIB; NILOTINIB; NILOTINIB; GNF-5; AT-9283; BO1; COMPOUND 2C [PMID: 24900538]; PONATINIB; Ponatinib / PONATINIB; GLUCOCORTICOID; Axitinib / AXITINIB; PONATINIB; IMATINIB; BOSUTINIB; Imatinib / IMATINIB; NILOTINIB; XL228 / XL-228 (inhibitor); NILOTINIB; Vandetanib / VANDETANIB; COMPOUND 24 [PMID: 23441572]; BOSUTINIB; Dasatinib / DASATINIB; XL228 / XL-228; DASATINIB; SAR…
SRC	Other	1.25786	0.999938		0.463333	0.0143344	**	VANDETANIB; PD-0166285 / PD-0166285 (CHEMBL3545196) (inhibitor); TYRPHOSTIN A9; DASATINIB; TPX-0005; DORSOMORPHIN; DASATINIB; ILORASERTIB; ACALABRUTINIB; SARACATINIB; UM-164; NG-25; WH-4-023; Paclitaxel / PACLITAXEL; Radiotherapy; CLOZAPINE; COMPOUND 2 [PMID: 15546730]; SARACATINIB; SARACATINIB; MASITINIB; AZM-475271; Ponatinib / PONATINIB; SCH772984; COMPOUND 36 [PMID: 21958547]; Lapatinib / LAP…
ULK3	Other	1.88679	0.999938		0.263765	0.00902267	**	COMPOUND 15 [PMID: 24900237]
GAK	Other	1.25786	0.999938		0.246991	0.00197643	**	SB203580 / SB-203580 (inhibitor)
MTOR	PI3K	0.628931	0.999938		0.273064	5.18652e-05	**	WYE-354 / CHEMBL561708 (inhibitor); BEZ235 / DACTOLISIB (inhibitor); KU-0063794 / METFORMIN (inhibitor); GEDATOLISIB; BGT226; PP121 / CHEMBL1081312 (inhibitor); TEMSIROLIMUS; TEMSIROLIMUS; EVEROLIMUS; INK-128; CC-223; PI-103; VISTUSERTIB / BENZONATATE (inhibitor); TEMSIROLIMUS; VS-5584; METFORMIN; COMPOUND 11J [PMID: 23021994]; MLN-0128; PF-04691502; TEMSIROLIMUS; INK128 / INK-128 (inhibitor); RA…
PKN2	Other	0.628931	0.999938		0.279614	0.000152749	**	INGENOL MEBUTATE; COMPOUND 32 [PMID: 20471253]; SOPHORETIN / QUERCETIN (inhibitor); Y27632 / Y-27632 (inhibitor)
TAF1	Other	0.628931	0.999938		0.295014	0.000287282	**	DOXORUBICIN; BAY-299 / SULFASALAZINE (inhibitor)
CSNK2A2	Other	0.628931	0.999938		0.263927	0.000406696	**	CX-4945 / SILMITASERTIB (inhibitor); COMPOUND 2C [PMID: 22115617]
PRKCD	Other	0.628931	0.999938		0.368371	0.00965169	**	7-HYDROXYSTAUROSPORINE / CHEMBL1236539 (inhibitor); ETHANOL / ALCOHOL; SOTRASTAURIN; (7S)-HYDROXYL-STAUROSPORINE; KAI-9803; MIDOSTAURIN; KAI-9803; CEP-2563; SOTRASTAURIN; RUBOXISTAURIN; BRYOSTATIN-1 / BRYOSTATIN; BALANOL; INGENOL MEBUTATE; SOPHORETIN / QUERCETIN (inhibitor); Gö 6983 / SEBACIC ACID (inhibitor); ENZASTAURIN; INGENOL MEBUTATE; GSK-690693; DELCASERTIB; BRYOSTATIN
RPS6KB1	PI3K	2.51572	0.999938		0.0694115	0.533672		LY-2780301; PF-4708671; LY2584702 / BETHANIDINE SULFATE (inhibitor); LY-2584702; XL418 / XL-418; XL418 / XL-418 (inhibitor); ACTB1003; RAPAMYCIN / SIROLIMUS; GNE-3511 / METARAMINOL (inhibitor); COMPOUND 1 [PMID: 20005102]; XL-418; MSC-2363318A
PIK3C2B	Other	5.03145	0.999938		0.0419515	0.729158		BYL719 / ALPELISIB (inhibitor); BAY80-6946 / COPANLISIB (inhibitor); GDC-0941 / PICTILISIB (inhibitor); PKI-587 / GEDATOLISIB (inhibitor); BEZ235 / DACTOLISIB (inhibitor); GDC-0980 / APITOLISIB (inhibitor); BGJ398; XL-765 / VOXTALISIB (inhibitor); SF1126 / SF-1126 (inhibitor); PI-103; PWT33597; TORIN 2; PI-103; PF-4691502 / PF-04691502 (inhibitor); PX-866 / SONOLISIB (inhibitor); BKM120 / BUPARLI…
MARK2	Other	1.25786	0.999938		0.0194184	0.799779		TYROSINE KINASE INHIBITORS; APAP / ACETAMINOPHEN
PIK3C3	Other	1.25786	0.999938		0.0036775	0.961648		PKI-587 / GEDATOLISIB (inhibitor); PWT33597; XL-765 / VOXTALISIB (inhibitor); SF1126 / SF-1126; SAR405 / METAPROTERENOL SULFATE (inhibitor); GDC-0980 / APITOLISIB (inhibitor); PX-866 / SONOLISIB (inhibitor); GDC-0941 / PICTILISIB (inhibitor); COMPOUND 82 [PMID: 21332118]; BKM120 / BUPARLISIB (inhibitor); BEZ235 / DACTOLISIB (inhibitor); SF1126 / SF-1126 (inhibitor); XL147 / PILARALISIB (CHEMBL321…

## Sheet: Figure 3B
Gene	Pathway	OPPTI.PRO	OPPTI.FDR	OPPTI.FDR.level	DEP.logFC	DEP.FDR	DEP.FDR.level	Drug.compounds	Prior literature in HCC
TXN	Other	22.0126	0	**	5.57085	2.74262e-32	**	PX-12 / CHEMBL406050 (inhibitor); PX-12	PMID: 30288659
APOE	Other	20.1258	0	**	4.30258	1.237e-42	**	PREDNISONE; BUTHIONINE SULFOXIMINE; LORAZEPAM; VITAMIN E; TRIAMCINOLONE; ACE INHIBITOR; CORTICOSTEROIDS; ANTI-INFLAMMATORY DRUGS; GANCICLOVIR; INTRALIPID / SOYBEAN OIL; IMMUNOSUPPRESSANT; BPDE; GINKGO BILOBA / GINKGO; RETINOIC ACID / TRETINOIN; CYTOKINES; PLANT STEROL; SOY PROTEIN; NORETHISTERONE ACETATE; IRBESARTAN; STAUROSPORINE; LUTEIN; HUMAN CHORIONIC GONADOTROPIN / GONADOTROPIN, CHORIONIC; T…	PMID: 31645678
TUBB8	Other	19.4969	0	**	5.81408	3.62554e-27	**	PACLITAXEL POLIGLUMEX; BRENTUXIMAB VEDOTIN; COLCHICINE; CROLIBULIN; PACLITAXEL; DOCETAXEL HYDRATE; TRASTUZUMAB EMTANSINE; FOSBRETABULIN TROMETHAMINE; FOSBRETABULIN DISODIUM; CABAZITAXEL; DAVUNETIDE; INDIBULIN; VINBLASTINE SULFATE; VINORELBIN DITARTRATE; LEXIBULIN; IXABEPILONE; ERIBULIN MESYLATE; SAGOPILONE; PLINABULIN; VINCRISTINE SULFATE; VINFLUNINE; VERUBULIN	-
TFPI	Other	24.5283	0	**	4.56747	2.63145e-25	**	PI-88; CHONDROITIN SULFATE; AZITHROMYCIN; HEPARIN; LOVASTATIN; CREMOPHOR; ATORVASTATIN; FULVESTRANT; CHONDROITIN / CHONDROITIN SULFATE; ACTINOMYCIN D / DACTINOMYCIN; DEFIBROTIDE; FENOFIBRATE; HEPARIN SODIUM	-
ASNS	Other	28.9308	0	**	4.75524	2.51439e-20	**	L-ASPARAGINASE / ASPARAGINASE	PMID: 28629319
COL15A1	Other	19.4969	0	**	3.83231	5.00482e-34	**	COLLAGENASE CLOSTRIDIUM HISTOLYTICUM; OCRIPLASMIN	PMID: 26293333
DPP4	Other	19.4969	0	**	3.49174	2.13868e-33	**	IDDBCP161883; OMARIGLIPTIN; VILDAGLIPTIN; COMPOUND 1 [XIAO ET AL. 2014]; SYR-472; ENALAPRIL; BEGELOMAB; COMPOUND 24DD [PMID: 20684603] / DESERPIDINE (inhibitor); LINAGLIPTON; SAXAGLIPTIN; SSR-162369; ALOGLIPTIN; ALOGLIPTIN; KRP-104; OMARIGLIPTIN; LINAGLIPTIN; BEGELOMAB; R-1438; SITAGLIPTIN; SITAGLIPTIN PHOSPHATE; ER-319711-15; GOSOGLIPTIN; VILDAGLIPTIN; ALOGLIPTIN; CARMEGLIPTIN; SAXAGLIPTIN HYDRO…	PMID: 35053615
CHI3L1	Other	31.4465	0	**	3.92955	2.98375e-16	**	ANTI-INFLAMMATORY DRUGS; CHEMOKINES	PMID: 30301907
POSTN	Other	22.0126	0	**	5.02108	4.56996e-17	**	ANTISERUM	PMID: 33083453
ITGA2	Other	21.3836	0	**	3.09951	1.45569e-26	**	TIROFIBAN; G4120; ABCIXIMAB; EPTIFIBATIDE; VATELIZUMAB; GR 144053 / CHEMBL36326 (inhibitor)	PMID: 32557953
GGH	Other	23.2704	0	**	3.35857	9.63783e-21	**	THIOGUANINE
S100A10	Other	20.7547	0	**	3.15568	4.81964e-24	**	GONADOTROPINS; DEXAMETHASONE
BCAT2	Other	22.0126	0	**	2.93547	8.39679e-18	**	COMPOUND 42 [PMID: 26938474] / CHEMBL589752 (inhibitor); COMPOUND 27 [PMID: 26938474] / DISODIUM MALONATE (inhibitor)
CRP	Other	26.4151	0	**	3.32447	3.97455e-08	**	ISIS-CRPRX; ISIS-CRP / CHEMBL406845 (antisense); ISIS 353512
FABP4	Other	20.7547	0	**	2.36387	1.68879e-11	**	HM50316; COMPOUND 13 [PMID: 17502136]
AKR1C2	Other	30.1887	0	**	2.37732	5.32282e-06	**	URSODEOXYCHOLIC ACID / URSODIOL
HTRA1	Other	21.3836	0	**	1.86695	1.95246e-09	**	HYDROGEN PEROXIDE
FN1	Other	17.6101	9.63702e-07	**	5.45788	8.8914e-54	**	L19IL2; OCRIPLASMIN; AS1409 / AS-1409 (binder); AS1409 / AS-1409; L19TNFa; L19SIP
FABP5	Other	15.7233	2.02948e-05	**	6.49361	1.88671e-47	**	COMPOUND 13 [PMID: 17502136]
G6PD	Other	18.239	1.55051e-07	**	3.97713	4.25276e-33	**	Nitrofurantoin / NITROFURANTOIN; PROGESTOGENS; Lidocaine / LIDOCAINE; Glipizide / GLIPIZIDE; Trimethoprim / TRIMETHOPRIM; Primaquine / PRIMAQUINE; PROPRANOLOL; PENICILLIN / PENICILLIN G POTASSIUM; BROMODEOXYURIDINE; CO-TRIMOXAZOLE; OMEPRAZOLE; PROTOPORPHYRIN; Dapsone (1); ETHYLNITROSOUREA / ETHYL NITROSOUREA; Methylene Blue / METHYLENE BLUE; Succimer / SUCCIMER; Quinine Sulfate / QUININE SULFATE;…
LAMA2	Other	27.673	0	**	1.15078	6.85341e-05	**	OCRIPLASMIN
AKR1C3	Other	18.8679	1.55051e-07	**	3.5125	1.39751e-26	**	ANDROGENS; TESTOSTERONE; NSAIDS; TOLFENAMIC ACID; NSAID
SAA1	Other	23.8994	0	**	1.52795	0.00443189	**	IL-1RA / ANAKINRA; NAPROXEN
SPARC	Other	14.4654	0.000161042	**	3.75869	5.33737e-38	**	NAB-PACLITAXEL / PACLITAXEL
UCHL1	Other	27.044	0	**	1.42907	0.0107811	**	LDN-91946
FEN1	Other	11.9497	0.00599764	**	4.93727	1.36396e-58	**	8-MOP / METHOXSALEN
LAMB1	Other	12.5786	0.00261321	**	4.73162	6.82463e-48	**	OCRIPLASMIN; HEPARAN SULFATE
MAP2	Other	17.6101	9.63702e-07	**	2.97048	1.96618e-23	**	MELATONIN; COLCHICINE
ALDH3A1	Other	23.8994	0	**	1.25062	0.00596255	**	DISULFIRAM; ANTABUSE / DISULFIRAM; ETHANOL / ALCOHOL
SDC2	Other	12.5786	0.00261321	**	5.51448	3.89334e-36	**	HEPARAN SULFATE
CPT1A	Other	20.1258	0	**	0.930843	0.000462145	**	PERHEXILINE; PERHEXILINE; PROPIONYL-L-CARNITINE
THBS1	Other	16.9811	3.05863e-06	**	3.26282	8.11838e-21	**	5-AZA-2&APOS;-DEOXYCYTIDINE / DECITABINE; METHYLCELLULOSE; PROTEIN KINASE C INHIBITOR; SIMVASTATIN; UVB; 5-AZA-2-DEOXYCYTIDINE / DECITABINE; VESNARINONE; ALL-TRANS RETINOIC ACID / TRETINOIN; RETINOIC ACID / TRETINOIN; GP-120; LOVASTATIN; ACTH / CORTICOTROPIN; VITAMIN A / RETINOL; PIOGLITAZONE; CAMPTOTHECIN; CVX-045
TXNRD1	Other	13.8365	0.000413814	**	3.60565	7.69716e-35	**	ARSENIC TRIOXIDE; ARSENIC TRIOXIDE; MOTEXAFIN GADOLINIUM; ARSENIC TRIOXIDE
STMN1	Other	12.5786	0.00261321	**	3.99354	2.99836e-43	**	PACLITAXEL
SLC12A2	Other	19.4969	0	**	0.83234	0.000448969	**	BUMETANIDE; FUROSEMIDE; ALDOSTERONE; BUMETANIDE; BUMETANIDE; PIRETANIDE
CD74	Other	21.3836	0	**	0.86179	0.00188533	**	MILATUZUMAB; MILATUZUMAB; MILATUZUMAB; MILATUZUMAB
SERPINF1	Other	18.239	1.55051e-07	**	1.94921	9.6529e-20	**	ADPEDR / IB-MECA (inhibitor)
GLS	Other	18.239	1.55051e-07	**	2.22534	3.16782e-16	**	ANTIANGIOGENIC; 6-DIAZO-5-OXO-L-NORLEUCINE; METHOTREXATE; GLUTAMINE; CB-839; DEXAMETHASONE; GLUCOCORTICOID
RRM2	Other	10.6918	0.0272493	**	4.69306	4.98934e-49	**	HYDROXYUREA; FLUDARABINE PHOSPHATE; HYDROXYUREA; GALLIUM NITRATE; GEMCITABINE; CLOFARABINE; GEMCITABINE HYDROCHLORIDE; TRIAPINE; MOTEXAFIN GADOLINIUM; TEZACITABINE; FLUDARABINE; CLOFARABINE; MOTEXAFIN GADOLINIUM; GEMCITABINE; LOR-2040
SOD2	Other	19.4969	0	**	0.816876	0.00661929	**	ANTIOXIDANT
CROT	Other	18.8679	1.55051e-07	**	2.01323	6.60479e-14	**	PROPIONYL-L-CARNITINE
HLA-B	Other	37.1069	0	**	0.651265	0.0402809	**	Abacavir / ABACAVIR; BCG; IFN; Carbamazepine / CARBAMAZEPINE; Pazopanib / PAZOPANIB; Oxcarbazepine / OXCARBAZEPINE; THALIDOMIDE; Phenytoin / PHENYTOIN; CARBAMAZEPINE
FGG	Other	23.2704	0	**	0.765603	0.0153032	**	ALFIMEPRASE; FIBRINOLYSIN, HUMAN; RECOMBINANT FACTOR IX FC FUSION PROTEIN
PCSK9	Other	16.9811	3.05863e-06	**	2.41738	6.56812e-15	**	EVOLOCUMAB; SPC5001; SPC5001; ALN-PCS; BOCOCIZUMAB; BOCOCIZUMAB; ALIROCUMAB / Alirocumab (inhibitor); ALN-PCS01; BMS-PCSK9; EVOLOCUMAB; Alirocumab; RG-7652; PCSK9 INHIBITOR; REGN727 / Alirocumab
THY1	Other	14.4654	0.000161042	**	2.88389	2.86993e-20	**	HEL; THYMOSIN FRACTION 5; FCA
IDI1	Other	17.6101	9.63702e-07	**	1.96481	2.33398e-15	**	NE21650 / DROMOSTANOLONE PROPIONATE (inhibitor)
MFGE8	Other	22.6415	0	**	0.687103	0.0145241	**	TRIAB
F2	Other	11.9497	0.00599764	**	3.05423	2.77275e-35	**	LEPIRUDIN; DABIGATRAN; BIVALIRUDIN; DERMOLASTIN / CHEMBL27885 (inhibitor); AZD-0837 / CHEMBL282457; LEPIRUDIN; XIMELAGATRAN; BIVALIRUDIN; XIMELAGATRAN; DESIRUDIN; AR-H067637; BIVALIRUDIN; DESIRUDIN; LEPIRUDIN; DUP-714 / CHEMBL290376 (inhibitor); ARGATROBAN; AZD0837 / CHEMBL282457 (inhibitor); EP42675; XIMELAGATRAN; NU172; ARGATROBAN; BIVALIRUDIN; ARGATROBAN; RECOMBINANT THROMBOMODULIN; EP217609; …
CPD	Other	10.6918	0.0272493	**	3.33341	1.32753e-49	**	ANTISERUM
SQLE	Other	17.6101	9.63702e-07	**	1.9672	2.22984e-12	**	TOLNAFTATE; TERBINAFINE; NAFTIFINE; BUTENAFINE; COMPOUND 1B [PMID: 9871762]
ABCC4	Other	13.2075	0.00107051	**	2.61648	4.27208e-24	**	LEUCOVORIN; MTX / METHOTREXATE; CISPLATIN; ANTIVIRAL / ZIDOVUDINE; GANCICLOVIR; PMEA / ADEFOVIR; 6-THIOGUANINE / THIOGUANINE; ESTRADIOL DISULFATE; METHOTREXATE
CYP51A1	Other	17.6101	9.63702e-07	**	1.8476	6.32841e-13	**	AZALANSTAT; FLUCONAZOLE
CPM	Other	16.9811	3.05863e-06	**	1.71975	2.31888e-15	**	COMPOUND 3 [PMID: 14640538]
F5	Other	13.8365	0.000413814	**	1.92177	8.52949e-26	**	DROTRECOGIN ALFA / DROTRECOGIN ALFA (ACTIVATED); Eltrombopag / ELTROMBOPAG; DROTRECOGIN ALFA (ACTIVATED); THROMBIN; DROTRECOGIN ALFA / DROTRECOGIN ALFA (ACTIVATED) (inhibitor); RECOMBINANT HUMAN THROMBIN; DROTRECOGIN ALFA / DROTRECOGIN ALFA (ACTIVATED) (antagonist); Tamoxifen / TAMOXIFEN; DROTRECOGIN ALFA / DROTRECOGIN ALFA (ACTIVATED)
RBP4	Other	19.4969	0	**	0.562175	0.0100675	**	FENRETINIDE; A1120 / GENISTEIN (inhibitor); ROSIGLITAZONE
F10	Other	11.3208	0.0131453	**	3.13325	1.87607e-31	**	IDRAPARINUX; TAK-442 / LETAXABAN (inhibitor); IDRAPARINUX SODIUM; OTAMIXABAN; BETRIXABAN; FACTOR IX; ANTITHROMBIN; APIXABAN; OTAMIXABAN; IDRABIOTAPARINUX; PD-348292 / ERIBAXABAN (inhibitor); AVE5026; RIVAROXABAN; FONDAPARINUX SODIUM; 2-O, 3-O DESULFATED HEPARIN; EP217609; HEPARIN; COAGULATION FACTOR VIIA; MENADIONE; RFIX; APIXABAN; TINZAPARIN / TINZAPARIN SODIUM; ANTIHEMOPHILIC FACTOR; EMICIZUMAB…
SERPINH1	Other	12.5786	0.00261321	**	2.39805	5.24942e-27	**	ANTISENSE OLIGONUCLEOTIDES; 11D10
NDUFAF4	Other	10.6918	0.0272493	**	2.81741	2.12164e-43	**	METFORMIN HYDROCHLORIDE; NV-128; ME-344
TUBA1C	Other	20.1258	0	**	0.559356	0.021998	**	VINBLASTINE SULFATE; INDIBULIN; ERIBULIN MESYLATE; DAVUNETIDE; CABAZITAXEL; PACLITAXEL POLIGLUMEX; SAGOPILONE; IXABEPILONE; LEXIBULIN; FOSBRETABULIN DISODIUM; VINFLUNINE; TRASTUZUMAB EMTANSINE; PLINABULIN; FOSBRETABULIN TROMETHAMINE; VERUBULIN; VINORELBIN DITARTRATE; VINCRISTINE SULFATE; DOCETAXEL HYDRATE; COLCHICINE; PACLITAXEL; BRENTUXIMAB VEDOTIN; CROLIBULIN
CEACAM1	Other	15.7233	2.02948e-05	**	1.80344	6.66871e-13	**	CHEMOKINES; ARCITUMOMAB; RETINOID / ETRETINATE; RETINOIC ACID / TRETINOIN; ARCITUMOMAB
GCLM	Other	13.8365	0.000413814	**	1.8946	2.24971e-18	**	PMSG / GONADOTROPIN, CHORIONIC; ANTIOXIDANT; H2O2 / HYDROGEN PEROXIDE; CAROTENOID; CISPLATIN; SULFORAPHANE; MELATONIN
LAMA4	Other	8.80503	0.175633		3.73623	1.70046e-53	**	OCRIPLASMIN
SLC12A7	Other	10.0629	0.0533818	*	2.71629	3.23032e-38	**	DIOA
FGA	Other	20.7547	0	**	0.48372	0.0693103	*	RETEPLASE; RECOMBINANT FACTOR IX FC FUSION PROTEIN; ALFIMEPRASE; ANISTREPLASE; FIBRINOLYSIN, HUMAN; ALTEPLASE
CTSA	Other	10.6918	0.0272493	**	2.24056	1.66191e-31	**	EXAMPLE 166 [WO2014154727]; COMPOUND 8A [PMID: 22861813]; BOCEPREVIR; TELAPREVIR
IMPA1	Other	10.6918	0.0272493	**	2.18196	7.66742e-29	**	LITHIUM CITRATE HYDRATE; LITHIUM CARBONATE; LI+
SMYD2	Other	11.3208	0.0131453	**	1.96897	1.28725e-23	**	LLY-507 / ISOPROTERENOL SULFATE (inhibitor); AZ505 / CHEMBL2169920 (inhibitor); BAY-598 / SODIUM BICARBONATE (inhibitor)
HSPB1	Other	11.3208	0.0131453	**	1.91779	4.78094e-23	**	DIFFERENTIATION AGENTS; UREA; TYROSINE KINASE INHIBITOR; OGX-427; DIFFERENTIATION INDUCER; VITAMIN C / ASCORBATE; OGX-427; PROTEIN KINASE C INHIBITOR; VASOPRESSIN; OESTROGENS; OGX-427; ROFECOXIB
TAP2	Other	14.4654	0.000161042	**	1.4365	1.42535e-11	**	α-CGRP-(8-37) (HUMAN) / MONOETHANOLAMINE (antagonist); AC187; OLCEGEPANT; ADRENOMEDULLIN 2/INTERMEDIN; CT-(8-32) (SALMON); CALCITONIN; β-CGRP / ALCOHOL (agonist); AMYLIN; TYR0α-CGRP (HUMAN); [125I]BH-AMY (RAT, MOUSE); α-CGRP; AMYLIN; [125I]αCGRP (HUMAN) / CLOZAPINE (agonist); PRAMLINTIDE; ADRENOMEDULLIN; [CYS(ET)2,7]α-CGRP (HUMAN)
SOAT1	Other	11.3208	0.0131453	**	2.19885	8.80331e-19	**	NIFEDIPINE; 6-HYDROXYDOPAMINE; DEXAMETHASONE; TESTOSTERONE; EMZETIBE; ATORVASTATIN; URSODEOXYCHOLIC ACID / URSODIOL; LOVASTATIN
VDAC3	Other	14.4654	0.000161042	**	1.36163	1.62859e-11	**	OLESOXIME; PRLX 93936
APOH	Other	8.80503	0.175633		3.92117	7.64922e-31	**	LJP-1082
HMGCR	Other	14.4654	0.000161042	**	1.50743	4.66794e-10	**	COMPOUND 2F [PMID: 2153213]; SIMVASTATIN; ATORVASTATIN CALCIUM; FLUVASTATIN; FPYVAE PEPTIDE [PMID: 20494585] / CHEMBL1165259 (inhibitor); COMPOUND 42 [PMID: 17574411] / CHEMBL228528 (inhibitor); COMPOUND 11JJ [PMID: 1656041]; ROSUVASTATIN CALCIUM; ROSUVASTATIN; COMPOUND 3 [DREYER ET AL., 1991]; PITAVASTATIN CALCIUM; COMPOUND 41 [PMID: 17574411] / CHEMBL228955 (inhibitor); STATINS / CERIVASTATIN (…
PROS1	Other	13.2075	0.00107051	**	1.5314	3.57139e-13	**	MENADIONE; Warfarin / WARFARIN
XPNPEP2	Other	30.8176	0	**	0.489696	0.329678		TOSEDOSTAT; COMPOUND 6 [PMID: 10395480]; APSTATIN
CD9	Other	16.9811	3.05863e-06	**	1.23633	7.78769e-07	**	PROPIONIBACTERIUM ACNES; EOTAXIN; TYROSINE KINASE INHIBITOR; ANDROGENS; INTERLEUKIN-16; IL-5; STEROID HORMONE; LIF; HERBIMYCIN A / HERBIMYCIN
COL18A1	Other	10.0629	0.0533818	*	1.97176	1.97821e-27	**	CSF; GLUTAMINE; ASPIRIN; TAMOXIFEN; OCRIPLASMIN; VITAMIN E; H2O2 / HYDROGEN PEROXIDE; RED CELLS / ANTAZOLINE HYDROCHLORIDE; THROMBIN; CAMPTOTHECIN; HEPARAN SULFATE; COLLAGENASE CLOSTRIDIUM HISTOLYTICUM; CELECOXIB; VITAMIN C / ASCORBATE
HMGCS1	Other	12.5786	0.00261321	**	2.11318	1.6393e-10	**	(S)-3-HYDROXY-3-METHYLGLUTARYL-COA / 3-HYDROXY-3-METHYLGLUTARYL-COENZYME A (inhibitor)
PKM	Other	10.6918	0.0272493	**	2.13018	7.73202e-19	**	TLN-232 / CHEMBL539934
HEXB	Other	10.6918	0.0272493	**	1.77332	6.78913e-22	**	AMINOGLYCOSIDES; CIS-PLATINUM / CISPLATIN (CHEMBL2068237); TAMOXIFEN; ESTRAMUSTINE; OMEPRAZOLE; GENTAMICIN; CDDP / CISPLATIN (CHEMBL2068237); THYROXINE; CORTISONE; RABEPRAZOLE
VCAN	Other	8.1761	0.290464		5.80249	2.51156e-25	**	CSA / CYCLOSPORINE
ATP1B3	Other	8.1761	0.290464		3.14226	7.74539e-44	**	ACETYLDIGITOXIN; DIGITOXIN; DESLANOSIDE; DIGOXIN
IRS2	RTK RAS	13.8365	0.000413814	**	1.25938	1.38237e-10	**	DEXAMETHASONE; ASPIRIN; INSULIN
SLC1A5	Other	18.8679	1.55051e-07	**	0.901863	4.61359e-05	**	GLUTAMINE; BENZYLSERINE; BENZYLCYSTEINE
ITGB2	Other	17.6101	9.63702e-07	**	0.903828	2.26038e-05	**	LAK CELL / EDARAVONE; ETHANOL / ALCOHOL; RETINOIC ACID / TRETINOIN; SALINE / SODIUM CHLORIDE; OPIOIDS; MLNM-2201; ANTI-CD3 ANTIBODY; CYCLOOXYGENASE INHIBITOR; INDOMETHACIN; ROVELIZUMAB; RANTES; A286982 / A-286982 (inhibitor); MMF / MYCOPHENOLATE MOFETIL; CYCLOPHOSPHAMIDE; EFALIZUMAB; HYDROGEN PEROXIDE; LAK / EDARAVONE; FAS-LIGAND / RIZATRIPTAN; LIFITEGRAST; PHORBOL MYRISTATE ACETATE; LYMPHOKINES;…
SLC15A1	Other	20.1258	0	**	0.309218	0.239359		ACYCLOVIR
TMSB10	Other	19.4969	0	**	0.302978	0.259009		RETINOIDS / ETRETINATE; PMSG / GONADOTROPIN, CHORIONIC; MELATONIN
MMP14	Other	9.43396	0.0999668	*	1.94242	2.15054e-19	**	ILOMASTAT; PRINOMASTAT; CGS-27023A; COMPOUND 29E [PMID: 23631440]
PPA1	Other	8.80503	0.175633		1.93814	3.13424e-27	**	ETHANOL / ALCOHOL; GUANIDINIUM
SERPINA3	Other	16.9811	3.05863e-06	**	0.887984	0.000171831	**	MESULERGINE; THIORIDAZINE; 1-NAPHTHYLPIPERAZINE / CHEMBL277120 (agonist); KETANSERIN; OLANZAPINE; DIPROPYL-5-CT / CHEMBL1332062 (agonist); YOHIMBINE; SUMATRIPTAN; CLOZAPINE; PERPHENAZINE; ILOPERIDONE; JNJ-18038683; CHLORPROMAZINE; HALOPERIDOL; E55888; VORTIOXETINE; TRYPTAMINE; XANOMELINE; CYAMEMAZINE; METERGOLINE; FLUPHENAZINE; LP-44; EMDT / CHEMBL267615 (agonist); DR-4004; AS-19; METHIOTHEPIN / …
FGB	Other	18.8679	1.55051e-07	**	0.872078	0.00518162	**	FIBRINOLYSIN, HUMAN; RECOMBINANT FACTOR IX FC FUSION PROTEIN; ALFIMEPRASE
PROC	Other	12.5786	0.00261321	**	1.05305	5.17632e-08	**	SODIUM TETRADECYL SULFATE; MENADIONE; SODIUM TETRADECYL SULFATE; SODIUM TETRADECYL SULFATE; Warfarin / WARFARIN; COMPOUND 37 [PMID: 24418773]
FDPS	Other	15.0943	5.49973e-05	**	0.919789	7.7737e-05	**	NE58027 / DORZOLAMIDE (inhibitor); DIPHOSPHORIC ACID; IBANDRONATE / IBANDRONIC ACID; ZOLEDRONIC ACID; RISEDRONATE / RISEDRONIC ACID (inhibitor); ISOPENTENYL DIPHOSPHATE; NE58018 / DROPERIDOL (inhibitor); PAMIDRONIC ACID; MINODRONATE / MINODRONIC ACID; CIMADRONATE / (CYCLOHEXYLAMINO)METHYLENEDIPHOSPHONIC ACID (inhibitor); GERANYL BIPHOSPHONATE; NE11808 / CHEMBL294192 (inhibitor); COMPOUND 5E [PMID…
JMJD6	Other	6.91824	0.647872		3.752	4.96835e-49	**	Fulvestrant / FULVESTRANT; Anastrozole / ANASTROZOLE; Exemestane / EXEMESTANE
GPD2	Other	7.54717	0.45034		2.16371	5.62227e-41	**	METFORMIN HYDROCHLORIDE; HYDROGEN PEROXIDE
ACLY	Other	8.1761	0.290464		2.09914	4.48143e-25	**	GLUCAGON
VDAC2	Other	7.54717	0.45034		2.2127	1.90055e-35	**	OLESOXIME; TCDD; PRLX 93936
TNC	Other	20.7547	0	**	0.223944	0.420079		F16SIP; NEURADIAB; 81C6; TENATUMOMAB; F16IL2
CD40	Other	13.2075	0.00107051	**	1.01015	5.2498e-05	**	LUCATUMUMAB; RECOMBINANT HUMAN IL-2; KINASE INHIBITOR; TENELIXIMAB; SGN-14; HYDROQUINONE; GP-120; STREPTOZOTOCIN; ISF35; DACETUZUMAB; TETANUS TOXOID; MBL; DACETUZUMAB; DACETUZUMAB; CD40L; PG-102; CD40 LIGAND; BPX-101; PG102 / PG-102; FLUDARABINE
AGT	Other	9.43396	0.0999668	*	1.34035	1.00494e-12	**	QUINAPRIL; CYCLOSPORIN A / CYCLOSPORINE; ADENOVIRUS VECTOR; CORTISOL / HYDROCORTISONE; ANTI-ANGIOGENIC AGENTS; CYT006-ANGQB; KINASE INHIBITOR; ADRIAMYCIN; MESTRANOL; ENALAPRIL
CD59	Other	8.1761	0.290464		1.93663	5.21085e-16	**	MBL
ECE2	Other	9.43396	0.0999668	*	1.14102	1.00372e-12	**	COMPOUND 1 [PMID: 18507370] / PYRIMETHAMINE (inhibitor); S136492
PGP	Other	7.54717	0.45034		1.87236	1.46386e-26	**	ETOPOSIDE; DOCETAXEL; PACLITAXEL
ALB	Other	8.80503	0.175633		1.42881	1.61384e-13	**	RALTITREXED; IODIPAMIDE; ANTISERUM; SODIUM LAURYL SULFATE; GADOBENATE DIMEGLUMINE; NAPROXEN; EBSELEN; BISMUTH / BISMUTH SUBSALICYLATE (binder)
APP	Other	14.4654	0.000161042	**	0.571339	0.000743752	**	GSK-933776; MABT5102A / CRENEZUMAB; PONEZUMAB; SCYLLO-INOSITOL / CHEMBL468154; BAN2401; SOLANEZUMAB; SOLANEZUMAB; PONEZUMAB; ADUCANUMAB; BAPINEUZUMAB; BAPINEUZUMAB; POSIPHEN; PROPOFOL; GANTENERUMAB; HYDROXYCHLOROQUINE; BAF; TAXANES; GANTENERUMAB; BAN2401; ACC-001 / VANUTIDE CRIDIFICAR; CAPROSPINOL; NRM8499; AD01; R1450 / GANTENERUMAB (antibody); AMB / PRIDINOL; HOMOTAURINE / TRAMIPROSATE; ANTI-AB…
GFER	Other	16.9811	3.05863e-06	**	0.540461	0.0145666	**	ETHANOL / ALCOHOL
ITPR3	Other	16.3522	7.14323e-06	**	0.538692	0.0111614	**	DECAVANADATE / SODIUM ORTHOVANAD (antagonist); IP3 / INS(1,4,5)P3 (activator); CA2+ / cA2 (activator)
PDHB	Other	8.80503	0.175633		0.980264	1.51259e-12	**	CPI-613 / CHEMBL3186849; DEXLIPOTAM
MIF	Other	8.1761	0.290464		1.56567	2.07532e-11	**	ANTI-MIF MONOCLONAL ANTIBODY; PPD; PMA / PHORBOL MYRISTATE ACETATE
ALOX5AP	Other	22.0126	0	**	0.180927	0.656249		DG031 / VELIFLAPON; GSK2190915; AM-103 / ILOPERIDONE; FIBOFLAPON; AM-803 / FIBOFLAPON; FIBOFLAPON SODIUM; DG031 / VELIFLAPON (inhibitor); AM103 / ILOPERIDONE (inhibitor); AM803 / IMETIT (inhibitor); IL-3
STAT1	Other	11.3208	0.0131453	**	0.892876	0.000155834	**	AVT-02 UE; AVT-02 UE
POLD1	Other	6.91824	0.647872		1.62637	4.68609e-30	**	GEMCITABINE HYDROCHLORIDE; CLOFARABINE; CYTARABINE; FLUDARABINE PHOSPHATE
C5	Other	10.6918	0.0272493	**	0.709096	7.60081e-06	**	ECULIZUMAB; PEXELIZUMAB; ECULIZUMAB; ARC1905; ECULIZUMAB; ECULIZUMAB
NAMPT	Other	22.0126	0	**	0.129608	0.613503		GMX1777 / TEGLARINAD CHLORIDE; TEGLARINAD CHLORIDE
ITGB5	Other	8.80503	0.175633		1.0035	2.30765e-09	**	CNTO-95 / INTETUMUMAB; CILENGITIDE; DI17E6; CILENGITIDE; CILENGITIDE; INTETUMUMAB; GLPG0187
NDUFAF3	Other	6.91824	0.647872		1.65354	1.9581e-26	**	ME-344; NV-128; METFORMIN HYDROCHLORIDE
CEBPA	Other	9.43396	0.0999668	*	0.910909	6.83258e-07	**	OICR-9429; N/A
ICAM1	Other	16.3522	7.14323e-06	**	0.42007	0.0368431	**	COXSACKIEVIRUS TYPE A21; ALICAFORSEN; BI-505; ENLIMOMAB PEGOL; BI-505; ALICAFORSEN; SAR 1118 / LIFITEGRAST; HYALURONAN / HYALURONIC ACID
B2M	Other	16.3522	7.14323e-06	**	0.44827	0.0543881	*	AMIKACIN; PEMBROLIZUMAB; THYROGLOBULIN
ALCAM	Other	7.54717	0.45034		1.35388	5.26812e-14	**	5-FLUOROURACIL / FLUOROURACIL
IGFBP5	Other	11.3208	0.0131453	**	0.731955	0.00307484	**	TGFBETA1; DHT / STANOLONE
ABCC1	Other	11.9497	0.00599764	**	0.540559	0.00315554	**	TRAIL; ERYTHROMYCIN; EPIPODOPHYLLOTOXINS; NOVOBIOCIN; THYMIDINE; ADRIAMYCIN; CSA / CYCLOSPORINE; ETOPOSIDE; LAMIVUDINE; CDDP / CISPLATIN (CHEMBL2068237); RITONAVIR; WP814; OFLOXACIN; MS-209; FLAVOPIRIDOL / ALVOCIDIB; CPT-11 / IRINOTECAN; PROTEASE INHIBITORS; TROXACITABINE; SULFINPYRAZONE; CYCLOSPORIN A / CYCLOSPORINE; SAQUINAVIR MESYLATE; SULFINPYRAZONE; DIPYRIDAMOLE; PIRARUBICIN; VP-16 / ETOPOSI…
CLU	Other	15.0943	5.49973e-05	**	0.398014	0.0473398	**	OGX-011 / CUSTIRSEN SODIUM; OGX-011 / CUSTIRSEN SODIUM (antisense); CUSTIRSEN; PMSG / GONADOTROPIN, CHORIONIC; OGX-011 / CUSTIRSEN (inhibitor); LUBIPROSTONE
PTMA	Other	6.28931	0.885913		2.65477	7.51936e-39	**	THYMALFASIN
CTSC	Other	11.3208	0.0131453	**	0.607674	0.0027028	**	PROGESTERONE; PENTOSAN POLYSULFATE / PENTOSAN POLYSULFATE SODIUM; CALCIUM GLUCONATE; AZD7986; COMPOUND 3D [PMID: 3941405] / YOHIMBINE (inhibitor)
C1QA	Other	16.9811	3.05863e-06	**	0.409751	0.151725		IMMUNE GLOBULIN
GGCX	Other	8.80503	0.175633		0.754146	9.18431e-07	**	PHYTONADIONE; ANISINDIONE; PHYTONADIONE; ANISINDIONE; ANISINDIONE; MENADIONE; PHYTONADIONE; ANISINDIONE; MENADIONE
GLA	Other	10.0629	0.0533818	*	0.616156	0.000180166	**	MIGALASTAT; MIGALASTAT
CFI	Other	9.43396	0.0999668	*	0.729175	8.06274e-05	**	TGFBETA1
SERPINA5	Other	13.8365	0.000413814	**	0.408825	0.0385443	**	THROMBIN; HEPARIN
CTSS	Other	8.1761	0.290464		1.13273	3.74269e-06	**	COMPOUND (R)-26 [PMID: 22686657] / CHEMBL2153161 (inhibitor); CRA-028129; ODANACATIB; LHVS / CHEMBL222649 (inhibitor)
PLG	Other	8.1761	0.290464		0.933666	2.85413e-07	**	UROKINASE; ALTEPLASE; ALTEPLASE; DESMOTEPLASE; NYSTATIN; ANISTREPLASE; RETEPLASE; ANTIDEPRESSANTS; DANAZOL; BIS-TRIAZOLE DERIVATIVE 10 / CHEMBL2016873 (inhibitor); BOVINE CARTILAGE; PD-98059 / CHEMBL35482; RETEPLASE; TRANEXAMIC ACID; UROKINASE; AMEDIPLASE; RETEPLASE; ANTITHROMBIN; EOTAXIN; STREPTOKINASE; STREPTOKINASE; ALTEPLASE; PREDNISOLONE; ANISTREPLASE; TENECTEPLASE; AMINOCAPROIC ACID; OK-432…
PLTP	Other	16.9811	3.05863e-06	**	0.29121	0.154266		VITAMIN E; ALPHA-TOCOPHEROL / VITAMIN E; SIMVASTATIN
FZD8	WNT	6.91824	0.647872		1.11197	5.76265e-15	**	VANTICTUMAB; IPAFRICEPT
SRI	Other	6.91824	0.647872		1.5044	2.88428e-10	**	ADM; ADRIAMYCIN; COLCHICINE; ISOPROTERENOL; VINCRISTINE
HLA-DQA1	Other	22.0126	0	**	0.07129	0.762849		LYMPHOKINES; Lapatinib / LAPATINIB
CFB	Other	8.80503	0.175633		0.598621	5.67028e-05	**	COMPOUND 51 [PMID: 19743866]
NDUFAF2	Other	6.28931	0.885913		1.67925	7.92317e-30	**	METFORMIN HYDROCHLORIDE; NV-128; ME-344
HSPD1	Other	8.1761	0.290464		0.668514	9.66991e-06	**	CETRORELIX; ATORVASTATIN
GC	Other	10.0629	0.0533818	*	0.471433	0.00580755	**	ANISINDIONE; VITAMIN D; AFEGOSTAT TARTRATE; ASA / ASPIRIN
BLVRA	Other	6.28931	0.885913		1.91854	6.93757e-22	**	URSODEOXYCHOLIC ACID / URSODIOL (activator)
CAPN2	Other	6.91824	0.647872		1.08554	1.01514e-08	**	COMPOUND 19 [PMID: 8831774]
SERPINA1	Other	8.80503	0.175633		0.533431	0.00177514	**	ALPHAGEN; ALPHA1-PROTEINASE INHIBITOR; ZEMAIRA
ITPR1	Other	9.43396	0.0999668	*	0.408677	0.00401498	**	NITROPRUSSIDE
SLC25A5	Other	11.9497	0.00599764	**	0.281129	0.063736	*	CLODRONATE; TRICHOSTATIN A / TRICHOSTATIN; BUTYRATE / SODIUM BUTYRATE
PML	Other	8.80503	0.175633		0.477845	0.00217259	**	Trioxide; Arsenic Trioxide / ARSENIC TRIOXIDE; Arsenic / ARSENIC; Tretinoin / TRETINOIN; ALL-TRANS RETINOIC ACID / TRETINOIN; TAZAROTENE; Arsenic Trioxide / ARSENIC TRIOXIDE; Tretinoin / TRETINOIN; Volasertib / VOLASERTIB; ARSENIC TRIOXIDE
OCLN	Other	8.80503	0.175633		0.486923	0.00279913	**	RETINOIC ACID / TRETINOIN
NT5E	Other	16.9811	3.05863e-06	**	0.195652	0.375171		INOSITOL; ERYTHROPOIETIN / EPOETIN BETA; CETUXIMAB; C5A / RAVIDASVIR; OLECLUMAB; DOXORUBICIN; DIAZOXIDE; LOVASTATIN; IMMUNOMODULATORS / BROMOACETIC ACID; SULFASALAZINE; αβ-METHYLENEADP / ROLIPRAM (inhibitor); RESERPINE; CAPSAICIN; TINIDAZOLE; ANTICONVULSANT; HALOPERIDOL; CLOZAPINE; IFN; VESNARINONE
UGDH	Other	16.9811	3.05863e-06	**	0.177266	0.395676		ACETYLSALICYLIC ACID / ASPIRIN
HLA-DRB4	Other	36.478	0	**	0.0381896	0.898295		1D09C3
HSPA9	Other	6.28931	0.885913		1.22528	7.91238e-15	**	MKT-077 / CHEMBL33859
HSF1	Other	6.28931	0.885913		1.50943	4.22512e-11	**	BIMOCLOMOL; HSP70
ISG15	Other	16.9811	3.05863e-06	**	0.166681	0.477205		IRINOTECAN
CPN1	Other	10.6918	0.0272493	**	0.24658	0.0958022	*	SQ-24,798 / PYRAZINAMIDE (inhibitor); COMPOUND 3 [PMID: 14640538]
SLC15A4	Other	6.28931	0.885913		1.05214	2.26342e-11	**	[3H]HISTIDINE; [14C]HISTIDINE / OXICONAZOLE
KRT10	Other	14.4654	0.000161042	**	0.173793	0.515994		EGFR TYROSINE KINASE INHIBITOR; OPIOID
STAT2	Other	7.54717	0.45034		0.336717	0.00524079	**	13-CIS-RETINOIC ACID / ISOTRETINOIN
M6PR	Other	7.54717	0.45034		0.309667	0.0109501	**	ALGLUCOSIDASE ALFA; GALSULFASE
PDCD4	Other	6.28931	0.885913		0.810031	1.90736e-06	**	PACLITAXEL
RB1	Cell Cycle	6.28931	0.885913		0.746754	6.45436e-07	**	Trilaciclib; PALBOCICLIB (PD0332991) / PALBOCICLIB; Entinostat / ENTINOSTAT; Vorinostat / VORINOSTAT; PF-06463922 / LORLATINIB; Asparaginase / ASPARAGINASE; BAY 61-3606; Bortezomib / BORTEZOMIB; R547 / RG-547; JQ1; GDC-0941 / PICTILISIB; Prednisolone / PREDNISOLONE; Fostamatinib / FOSTAMATINIB; Methotrexate / METHOTREXATE; Sapanisertib / INK-128; Mercaptopurine / MERCAPTOPURINE; Sirolimus / SIROL…
ACACA	Other	8.80503	0.175633		0.222818	0.195318		TOFA / CHEMBL1562779 (inhibitor); COMPOUND 21 [PMID: 23981033]
DHPS	Other	8.1761	0.290464		0.229339	0.101164	*	DEOXYSPERGUALIN
CST3	Other	7.54717	0.45034		0.252911	0.0680942	*	DIGOXIN; RIBAVIRIN
CSRP2	Other	9.43396	0.0999668	*	0.188587	0.485347		COMPOUND 1O [PMID: 24210504]; COMPOUND 101 [PMID: 21596927]; BALANOL
MTHFR	Other	10.6918	0.0272493	**	0.100911	0.468907		ETHANOL / ALCOHOL; ALBUMIN / ALBUMIN HUMAN; OXALIPLATIN; IRINOTECAN; WARFARIN; PHENYTOIN; ZINC SULFATE; MULTIVITAMINS; 5-FLUOROURACIL / FLUOROURACIL; 6-MERCAPTOPURINE / MERCAPTOPURINE
C1R	Other	7.54717	0.45034		0.239039	0.141229	*	CA2+ / cA2 (inhibitor); FLUFENAMIC ACID; NAFAMOSTAT; OCTANOL; CARBENOXOLONE
SERPIND1	Other	8.1761	0.290464		0.156057	0.275883		ARDEPARIN; ARDEPARIN / ARDEPARIN SODIUM; ARDEPARIN / ARDEPARIN SODIUM; SULODEXIDE; SULODEXIDE
CASP7	Other	6.91824	0.647872		0.247795	0.0740561	*	M826; COMPOUND 4 [PMID: 12408711]; EMRICASAN; ISATIN SULFONAMIDE 34 [PMID: 11384246]
VWF	Other	11.3208	0.0131453	**	0.0877292	0.676551		ALX-0081 / CAPLACIZUMAB (binder); FACTOR VIII; MITOMYCIN; ARC1779; RECOMBINANT ANTIHEMOPHILIC FACTOR; THALIDOMIDE; HEPARIN; VITAMIN B6; TNP-470 / CHEMBL424278; N-ACETYLCYSTEINE / ACETYLCYSTEINE; VINCRISTINE; PENTOXIFYLLINE; ANTIHEMOPHILIC FACTOR; PTK INHIBITORS; STREPTOZOCIN / STREPTOZOTOCIN; PHENYLEPHRINE; CAPLACIZUMAB; ALX-0081 / CAPLACIZUMAB; WARFARIN; METHYLENE BLUE; ALX-0681; STZ / STREPTOZO…
C1S	Other	6.91824	0.647872		0.20785	0.145403	*	ROMIPLOSTIM; RHUCIN; CINRYZE / CONESTAT ALFA (inhibitor); C1-INH / CONESTAT ALFA (inhibitor); COMPOUND 28 [PMID: 16460935]; RECOMBINANT HUMAN C1 INHIBITOR; TANAPROGET; MBL; ANTITHROMBIN
MT-CO1	Other	8.80503	0.175633		0.136739	0.588376		LEVODOPA; MUSTARD; OESTRADIOL / ESTRADIOL
MTRR	Other	6.91824	0.647872		0.172038	0.197496		VITAMIN B12
DIABLO	Other	6.28931	0.885913		0.247111	0.0388619	**	CEPHALOSTATIN; RESVERATROL; TRAIL; STAUROSPORINE; PMA / PHORBOL MYRISTATE ACETATE; CASPASE INHIBITOR; UCN-01 / (7S)-HYDROXYL-STAUROSPORINE; NM-3; ANTIOXIDANT; HYDROGEN PEROXIDE; CLADRIBINE
F12	Other	6.28931	0.885913		0.195995	0.163526		ANTITHROMBIN; METHYL 5-[(4-TERT-BUTYLBENZOYL)AMINO]-2H-1,2,4-TRIAZOLE-3-CARBOXYLATE / CHEMBL1595992 (inhibitor)
TOP2A	Other	3.77358	0.999938		7.05758	2.92699e-52	**	AMRUBICIN; DTS-201; DOXORUBICIN; ANTHRACYCLINE; BECATECARIN; VORELOXIN / VOSAROXIN; DOXORUBICIN; DOXORUBICIN; BROMODEOXYURIDINE; TENIPOSIDE; ADRIAMYCIN; AEZS-112, ZEN-012; DAUNORUBICIN; C-1311 / C-1311 (CHEMBL3545337) (inhibitor); RTA 744 / BERUBICIN HYDROCHLORIDE; MITOXANTRONE; VOSAROXIN; DAUNORUBICIN CITRATE; MITOXANTRONE; DEXRAZOXANE; TENIPOSIDE; ACTINOMYCIN D / DACTINOMYCIN; TENIPOSIDE; ETOPO…
GBA	Other	5.03145	0.999938		4.05864	4.74678e-58	**	ISOFAGOMINE TARTRATE / AFEGOSTAT TARTRATE (inhibitor); ISOFAGOMINE / AFEGOSTAT
MKI67	Other	5.03145	0.999938		5.11227	3.78678e-46	**	Sunitinib / SUNITINIB
HMOX2	Other	11.3208	0.0131453	**	0.0208625	0.894703		STANNSOPORFIN; MORPHINE; HORMONES; BETAMETHASONE; ANTIOXIDANT
GSR	Other	8.1761	0.290464		0.0362962	0.802031		THYROXINE; GYKI-47261 / CHEMBL197726 (antagonist); VITAMIN E; MUSTARD; HALOTHANE; BICIFADINE; ENALAPRIL; GSK729327; SELENIUM; QUERCETIN; DESFLURANE; SEVOFLURANE; OFLOXACIN; OXIGLUTATIONE; LEVOFLOXACIN; NS 1209 / CHEMBL387049 (antagonist); VITAMIN A / RETINOL; CEFOTAXIME; CX-516 / CHEMBL136800 (modulator); S-18986 / CHEMBL320642 (modulator); CARMUSTINE; TRO-19622 / OLESOXIME (antagonist); CARMUSTI…
PCNA	Other	2.51572	0.999938		4.49831	5.40814e-49	**	VIT-100; CAPSAICIN; PENTOXIFYLLINE; SUNSCREEN
PRMT3	Other	4.40252	0.999938		2.87513	4.8093e-43	**	COMPOUND 1 [PMID: 22795084] / CHEMBL2325441 (inhibitor); SGC707; MS023 / PREGNENOLONE (inhibitor)
IPO9	Other	4.40252	0.999938		2.48607	5.66686e-47	**	MKC-1 / ENMD-981693
PARP1	Other	2.51572	0.999938		3.54148	1.99995e-56	**	NIRAPARIB; AG140699; NICOTINAMIDE / NIACINAMIDE (binder); AG14361 / HEPTANOATE (inhibitor); MK-4827 / NIRAPARIB (inhibitor); RUCAPARIB; BSI-201 / INIPARIB (inhibitor); RUCAPARIB; VELIPARIB; INIPARIB; VELIPARIB; ME0328; INIPARIB; OLAPARIB; KU-0059436 / OLAPARIB (inhibitor); NIRAPARIB; INIPARIB; RUCAPARIB; OLAPARIB; OLAPARIB; OLAPARIB; COMPOUND 10B [PMID: 26222319]; BMN673 / TALAZOPARIB (inhibitor)…
NPM1	Other	4.40252	0.999938		2.35156	1.45347e-42	**	Crizotinib / CRIZOTINIB; N/A; AZD3463; Deguelin / DEGUELIN; EPZ004777 / CHEMBL2169919; MI-503; Midostaurin / MIDOSTAURIN; NSC348884; ENMD-2076; ALL-TRANS RETINOIC ACID / TRETINOIN; PF-06463922 / LORLATINIB; NSC348884; TAE684 / TAE-684; Daunorubicin / DAUNORUBICIN; Vorinostat / VORINOSTAT; Alectinib / ALECTINIB; Ixazomib / IXAZOMIB; ASP3026 / ASP-3026; Entrectinib / ENTRECTINIB; Ceritinib / CERITI…
EGLN1	Other	5.03145	0.999938		2.09557	4.14289e-41	**	COMPOUND 6EE [PMID: 22364528]; FG-2216 / CHEMBL426560; AKB-6548 / VADADUSTAT; DAPRODUSTAT; ROXADUSTAT; IOX2; FG-4592 / ROXADUSTAT; IOX1 / VASOPRESSIN TANNATE (inhibitor)
CBX4	Other	3.77358	0.999938		2.46578	1.60287e-43	**	COMPOUND 20 [PMID: 22136433]; KN62 / MOCLOBEMIDE (inhibitor); K-252A; CALMODULIN / BEPRIDIL (activator)
THBS2	NOTCH	1.88679	0.999938		6.12744	1.66547e-33	**	BEVACIZUMAB; ADRENOCORTICOTROPIC HORMONE / CORTICOTROPIN
GGPS1	Other	5.66038	0.999938		2.22424	1.52791e-30	**	BPH-252 / CHEMBL54004 (inhibitor); MINODRONIC ACID; COMPOUND 12 [PMID: 12014956] / CHEMBL419627 (inhibitor); (2E, 6E)-FARNESYLBISPHOSPHONATE / CHEMBL86513 (inhibitor); COMPOUND 11 [PMID: 18800762] / CHEMBL416301 (inhibitor); GERANYLGERANYL DIPHOSPHATE; COMPOUND 16 [PMID: 18800762] / CHEMBL494896 (inhibitor); COMPOUND 47 [PMID: 18800762] / CHEMBL495315 (inhibitor); COMPOUND 51 [PMID: 18800762]; BP…
APH1A	NOTCH	1.88679	0.999938		3.11656	3.56318e-59	**	MK0752; PF03084014 / NIROGACESTAT (inhibitor); RO 4929097; TARENFLURBIL; BMS-299897 / CHEMBL247471; BEGACESTAT; SEMAGACESTAT; NIC5-15 / PINITOL; AVAGACESTAT; GSI-136 / CHEMBL480558; MK-0752; MK0752; BMS-708163 / AVAGACESTAT; UNII-DRL23N424R
HDGF	Other	5.03145	0.999938		1.90739	3.67102e-36	**	PROTEIN KINASE C INHIBITOR
DNMT1	Other	5.66038	0.999938		1.86519	2.13047e-31	**	5-FLUORODEOXYURIDINE / FLOXURIDINE; IFOSFAMIDE; CISPLATIN; ARSENIC TRIOXIDE; AZACITIDINE; TCDD; SGI-1027; POLYPHENOL; ADRIAMYCIN; AZACITIDINE; DECITABINE; DECITABINE; BROMO-DEAZA-SAH / CHEMBL2349526 (inhibitor); DECITABINE; DIETHYLSTILBESTROL; HYDROXYUREA; IFOSFAMIDE; FTI; 5-AZACYTIDINE / AZACITIDINE; SELENIUM; DECITABINE; MITOXANTRONE; AZACITIDINE; MG98; ZEBULARINE
RRM1	Other	2.51572	0.999938		3.02116	6.27888e-41	**	MOTEXAFIN GADOLINIUM; PACLITAXEL; CLOFARABINE; GALLIUM NITRATE; GEMCITABINE; FLUDARABINE PHOSPHATE; CISPLATIN; HYDROXYUREA; GTI-2501; HYDROXYUREA; GEMCITABINE; FLUDARABINE; GEMCITABINE; TEZACITABINE; GEMCITABINE; CLOFARABINE; GEMCITABINE; FLUDARABINE; GEMCITABINE HYDROCHLORIDE; HYDROXYUREA; VINORELBINE / VINORELBINE BASE; HYDROXYUREA; CISPLATIN; CLOFARABINE; DOCETAXEL; CLOFARABINE; FLUDARABINE
NFKB2	Other	4.40252	0.999938		2.06496	8.90245e-33	**	PG-490-88 / OMTRIPTOLIDE SODIUM; TYLOXAPOL; PG-490-88 / OMTRIPTOLIDE SODIUM (inhibitor); NF-KB DECOY; GMX1777 / TEGLARINAD CHLORIDE (inhibitor); CURAXIN CBLC102; SULFASALIZINE / SULFASALAZINE (activator); THYMOSIN BETA-4
LIG1	Other	1.88679	0.999938		3.20595	4.51521e-46	**	BLEOMYCIN / BLEOMYCIN (CHEMBL3039590); BLEOMYCIN / BLEOMYCIN (CHEMBL3039590)
COIL	Other	3.77358	0.999938		2.00289	5.53364e-36	**	EGCG / EPIGALOCATECHIN GALLATE; ACTINOMYCIN D / DACTINOMYCIN; ANTI-P80
PTPN1	Other	2.51572	0.999938		1.978	7.46109e-48	**	ISIS-PTP1B; ISIS 113715; TILUDRONATE / TILUDRONIC ACID; INSULIN; ISIS 113715; TRODUSQUEMINE; TILUDRONATE / TILUDRONIC ACID
RECQL	Other	1.88679	0.999938		2.37414	2.29362e-52	**	CISPLATIN
HSP90AB1	Other	1.25786	0.999938		2.80951	9.9251e-64	**	AUY922 / NVP-AUY922 (inhibitor); IPI-504; MPC-3100 / CHEMBL2170470; TANESPIMYCIN; GANETESPIB; RETASPIMYCIN; XL888 / CHEMBL2204502; CNF1010; RETASPIMYCIN; SNX-5422 / CHEMBL553939; GANETESPIB; LUMINESPIB / NVP-AUY922 (inhibitor); AT13387 / ONALESPIB; AUY922 / NVP-AUY922 (inhibitor); RETASPIMYCIN HYDROCHLORIDE / RETASPIMYCIN HYDROCHLORIDE (CHEMBL377559) (inhibitor); TANESPIMYCIN; GANETESPIB; ALVESPI…
PRMT1	Other	2.51572	0.999938		2.01512	5.963e-44	**	AMI-1 / PSEUDOEPHEDRINE (inhibitor); RM65; MS023 / PREGNENOLONE (inhibitor); C21
ADSS	Other	5.03145	0.999938		1.48889	3.44602e-28	**	ALANOSINE
DKC1	Other	2.51572	0.999938		1.78874	2.01101e-41	**	V934/V935
ATP2C1	Other	2.51572	0.999938		1.60615	1.21377e-42	**	ENFLURANE; ISOFLURANE; SEVOFLURANE; ISOFLURANE; ENFLURANE; SEVOFLURANE; DESFLURANE; DESFLURANE
CSPG4	Other	3.77358	0.999938		1.62953	1.97672e-27	**	TPA / PHORBOL MYRISTATE ACETATE
HSPA4	Other	1.25786	0.999938		2.37618	5.19179e-55	**	UREA; PHOSPHODIESTERASE INHIBITOR; TRAIL; GOSSYPOL; NIMESULIDE; KETANSERIN; CYTARABINE; POH / PERILLYL ALCOHOL; CISPLATIN; DDC / ZALCITABINE; PKC412 / MIDOSTAURIN; PUROMYCIN; ARSENIC TRIOXIDE; PHOTOSENSITIZERS; THIABENDAZOLE; ISOPROTERENOL; EPO / EPOETIN ALFA; HALOPERIDOL; NIFEDIPINE; ANTINEOPLASTIC; WORTMANNIN; NDGA; DON / 6-DIAZO-5-OXO-L-NORLEUCINE; RANITIDINE; PIOGLITAZONE; SALINE / SODIUM CHL…
NCSTN	NOTCH	2.51572	0.999938		1.71379	4.46251e-38	**	MK0752; RO 4929097; PF03084014 / NIROGACESTAT (inhibitor); BMS-299897 / CHEMBL247471; GSI-136 / CHEMBL480558; BEGACESTAT; TARENFLURBIL; SEMAGACESTAT; MK0752; AVAGACESTAT; BMS-708163 / AVAGACESTAT
APEX1	Other	1.25786	0.999938		2.59808	6.30709e-50	**	HSP70; OLTIPRAZ; HUMAN CHORIONIC GONADOTROPIN / GONADOTROPIN, CHORIONIC
BAZ2A	Other	2.51572	0.999938		2.14444	4.02794e-30	**	BAZ2-ICR; GSK2801
AIP	Other	3.14465	0.999938		1.87925	3.75783e-27	**	TCDD
PECAM1	Other	4.40252	0.999938		1.37671	3.67423e-25	**	RESVERATROL
IPO7	Other	1.25786	0.999938		2.14317	2.71335e-52	**	MKC-1 / ENMD-981693
ATP2A2	Other	3.14465	0.999938		1.40775	4.12511e-32	**	ENOXACIN; ISTAROXIME
VDAC1	Other	5.66038	0.999938		1.27796	1.19178e-19	**	OLESOXIME
PPME1	Other	1.88679	0.999938		1.72415	1.59221e-42	**	ABL127
H2AFX	Other	3.14465	0.999938		1.85056	1.96481e-23	**	TEMOZOLOMIDE; TESTOSTERONE; DOXORUBICIN; N-ACETYLCYSTEINE / ACETYLCYSTEINE
IPO4	Other	1.88679	0.999938		1.76466	4.72785e-38	**	MKC-1 / ENMD-981693
WDR5	Other	1.25786	0.999938		2.13085	8.11003e-46	**	OICR-9429
CASP3	Other	5.03145	0.999938		1.36261	9.67796e-18	**	PACLITAXEL; PAC1; PETCM; Z-DQMD-FMK; M826; FAS LIGAND / RIZATRIPTAN; AZ10417808 / CHEMBL586058 (inhibitor); PHENOXODIOL / IDRONOXIL; COMPOUND 4 [PMID: 12408711]; EMRICASAN; AC-DEVD-CHO / CHEMBL417149 (inhibitor); Z-DEVD-FMK
CRTC2	Other	5.66038	0.999938		1.25018	5.79198e-17	**	PKI-587 / GEDATOLISIB; N/A; XL765 / VOXTALISIB; INK128 / INK-128; NVP-BEZ235 / DACTOLISIB
PSME3	Other	0.628931	0.999938		2.95008	3.69847e-62	**	BORTEZOMIB; CARFILZOMIB
CANX	Other	4.40252	0.999938		1.23297	3.51955e-21	**	MPO / MYELOPEROXIDASE
PARP2	Other	2.51572	0.999938		1.82862	8.79693e-24	**	OLAPARIB; OLAPARIB; TALAZOPARIB TOSYLATE; NIRAPARIB; 1207456-01-6 / TALAZOPARIB; NIRAPARIB; MK4827 / NIRAPARIB (inhibitor); AZD 2281 / OLAPARIB (inhibitor); VELIPARIB; VELIPARIB; BMN673 / TALAZOPARIB (inhibitor); NIRAPARIB; RUCAPARIB CAMSYLATE; RUCAPARIB; TALAZOPARIB; VELIPARIB; NIRAPARIB; COMPOUND 10B [PMID: 26222319]; RUCAPARIB; OLAPARIB; OLAPARIB; RUCAPARIB; TALAZOPARIB; MK-4827 / NIRAPARIB; N…
APOB	Other	10.6918	0.0272493	**	0.00904112	0.959034		ETHANOL / ALCOHOL; LOVASTATIN; LIGNAN; TKM-APOB; QUERCETIN; EPIGALLOCATECHIN GALLATE / EPIGALOCATECHIN GALLATE; PRAVASTATIN; DEXAMETHASONE; ALPHA-TOCOPHEROL / VITAMIN E; REVERSE TRANSCRIPTASE INHIBITOR; CORTISOL / HYDROCORTISONE; EGCG / EPIGALOCATECHIN GALLATE; CHOLESTYRAMINE; NEVIRAPINE; FENOFIBRATE; CHONDROITIN / CHONDROITIN SULFATE; SPC4955; TRIFLUOPERAZINE; MIPOMERSEN; HEPARIN; ATORVASTATIN; …
EED	Other	1.25786	0.999938		1.89577	1.06893e-43	**	A-395 / SULFINPYRAZONE (inhibitor)
NCL	Other	0.628931	0.999938		2.69937	7.80661e-60	**	AS1411; IPP-204106
FKBP4	Other	5.03145	0.999938		1.20505	5.87177e-17	**	IMMUNOSUPPRESSIVE; RAPAMYCIN / SIROLIMUS
HMGB1	Other	6.28931	0.885913		0.0524407	0.709179		PREDNISOLONE; AUTOLOGOUS DENDRITIC CELLS; ADJUVANT; SALINE / SODIUM CHLORIDE; DISTAMYCIN; GP100; CHLORAMPHENICOL; EGCG / EPIGALOCATECHIN GALLATE; MART1; AMPICILLIN; ANTIBIOTIC; HEXAMETHYLENEBISACETAMIDE; CISPLATIN; INTERCALATING AGENT / QUINACRINE DIHYDROCHLORIDE; UREA; SALT / VOLANESORSEN SODIUM; ITRACONAZOLE; SULFURIC ACID; CHELATORS
SMAD2	TGF-Beta	1.88679	0.999938		1.81047	2.64615e-27	**	ATRA / TRETINOIN; BLEOMYCIN / BLEOMYCIN (CHEMBL3039590); HYDROCORTISONE; BLM; AMIFOSTINE
ATAD2	Other	0.628931	0.999938		3.73548	2.41385e-39	**	COMPOUND 57 [PMID: 26155854]; COMPOUND 33 [PMID: 26230603]; COMPOUND 60 [PMID: 26155854]; GSK8814
FUS	Other	0.628931	0.999938		2.89171	1.22485e-46	**	ATRA / TRETINOIN
PDHA1	Other	5.66038	0.999938		0.997978	2.55562e-14	**	CPI-613 / CHEMBL3186849
RNASEH2A	Other	5.03145	0.999938		1.13998	1.07493e-13	**	PROGESTERONE; TGFBETA1; CAPSAICIN; TRANSFORMING GROWTH FACTOR
TBP	Other	1.25786	0.999938		1.76959	6.76107e-29	**	HORMONES; RETINOIC ACID / TRETINOIN; VP-16 / ETOPOSIDE
ILF3	Other	0.628931	0.999938		1.86171	7.72966e-51	**	CSA / CYCLOSPORINE; IL-2
NT5C2	Other	1.25786	0.999938		1.61071	7.8978e-28	**	6-THIOGUANINE / THIOGUANINE; 6-MERCAPTOPURINE / MERCAPTOPURINE
MSH3	Other	1.88679	0.999938		1.12647	1.67897e-26	**	Atezolizumab / ATEZOLIZUMAB; Pembrolizumab / PEMBROLIZUMAB; Ipilimumab / IPILIMUMAB; Nivolumab / NIVOLUMAB
RPTOR	PI3K	3.77358	0.999938		0.826688	9.50544e-18	**	AZD8055 / AZD-8055 (inhibitor); MLN0128 / INK-128 (inhibitor); OSI-027
POLB	Other	3.14465	0.999938		1.04844	1.58112e-16	**	MBO7133 (CYTARABINE PRODRUG); CYTARABINE; CYTARABINE
ITGAX	Other	3.14465	0.999938		1.46711	5.11721e-12	**	PROTEASE INHIBITORS; PMA / PHORBOL MYRISTATE ACETATE; IL-1
MLH1	Other	1.88679	0.999938		1.15579	1.45325e-24	**	KU60648; Nivolumab / NIVOLUMAB; Pembrolizumab / PEMBROLIZUMAB; N/A; Atezolizumab / ATEZOLIZUMAB; Ipilimumab / IPILIMUMAB
PSMD10	Other	3.77358	0.999938		0.874718	1.14412e-14	**	BORTEZOMIB; CARFILZOMIB
CHD1	Other	3.77358	0.999938		0.954948	2.51002e-13	**	EPIRUBICIN; EPIRUBICIN
TOP2B	Other	0.628931	0.999938		1.67897	1.42904e-38	**	DEHYDROEQUOL / IDRONOXIL; VORELOXIN / VOSAROXIN; NALIDIXIC ACID; DHAQ DIACETATE / MITOXANTRONE (inhibitor); SALVICINE; ACLARUBICIN; QUINOLONES; PEFLOXACIN; ROSOXACIN; TENIPOSIDE; TOP-53; RTA 744 / BERUBICIN HYDROCHLORIDE; IBOCTADEKIN + DOXIL; DOXORUBICIN; GATIFLOXACIN; DOXORUBICIN; OFLOXACIN; LOMEFLOXACIN; CIPROFLOXACIN; GEMIFLOXACIN; SNS-595 / VOSAROXIN (inhibitor); ETOPOSIDE; AMONAFIDE; VALRUBI…
IMPDH2	Other	0.628931	0.999938		1.83995	1.22001e-34	**	MYCOPHENOLIC ACID; MYCOPHENOLATE MOFETIL; MYCOPHENOLATE MOFETIL; RIBAVIRIN; MYCOPHENOLATE MOFETIL; MYCOPHENOLIC ACID; MYCOPHENOLATE MOFETIL; MYCOPHENOLATE MOFETIL; AVN-944; MYCOPHENOLIC ACID; THIOGUANINE; MYCOPHENOLIC ACID; MYCOPHENOLIC ACID; THIOGUANINE; MYCOPHENOLATE MOFETIL HYDROCHLORIDE
RAD50	Other	0.628931	0.999938		1.50828	3.00872e-38	**	CHK1; inhibitor; IRINOTECAN; AZD7762 / AZD-7762; CHK1/2 inhibitor; 2 / QUINPIROLE; Irinotecan / IRINOTECAN
USP14	Other	0.628931	0.999938		1.46155	5.77234e-37	**	IU1; VLX1570
CLCN7	Other	3.14465	0.999938		0.833333	7.49521e-13	**	NS5818; DIDS; NPPB / 5-NITRO-2-PHENYLPROPYLAMINOBENZOIC ACID [NPPB] (channel blocker)
ATRX	Other	0.628931	0.999938		1.46829	4.18372e-34	**	Gemcitabine / GEMCITABINE; Radiotherapy; TEMOZOLOMIDE; PROCARBAZINE; Irinotecan / IRINOTECAN; Topotecan / TOPOTECAN; Doxorubicin / DOXORUBICIN; E7449; VINCRISTINE; LOMUSTINE
ATIC	Other	3.14465	0.999938		0.813827	1.32032e-12	**	FOLIC ACID; METHOTREXATE
RXRB	Other	1.88679	0.999938		0.985781	4.80678e-16	**	TRETINOIN; ACITRETIN; MOFAROTENE; LG100754; TAZAROTENE; ALITRETIONINE; BEXAROTENE; BEXAROTENE; BEXAROTENE; ETRETINATE; BEXAROTENE; TAZAROTENE; ALITRETINOIN; ADAPALENE; ADAPALENE; TRETINOIN; ALITRETINOIN; BEXAROTENE; UVI3003; IRX-4204
BPTF	Other	0.628931	0.999938		1.27909	1.43727e-34	**	MS363
PAPOLA	Other	1.25786	0.999938		1.04608	2.57827e-21	**	ETOPOSIDE
GTF2B	Other	1.25786	0.999938		1.0208	8.28832e-21	**	VITAMIN D; PC4; STEROID HORMONE
TEAD1	HIPPO	3.14465	0.999938		0.876223	1.94267e-09	**	DEXAMETHASONE
MAZ	Other	2.51572	0.999938		0.737679	2.90348e-13	**	IL-1
HNF1A	Other	1.25786	0.999938		1.60515	4.01696e-12	**	N/A
IPO11	Other	0.628931	0.999938		1.06654	9.32419e-32	**	MKC-1 / ENMD-981693
KDM2A	Other	3.14465	0.999938		0.753937	1.70057e-09	**	DAMINOZIDE / CHEMBL2164243 (inhibitor); IOX2
PPID	Other	1.25786	0.999938		0.974434	1.11843e-16	**	SCY-635 / CHEMBL1269597
SMPD4	Other	0.628931	0.999938		1.17792	1.08605e-25	**	ND1251 / CHEMBL2088034 (inhibitor)
SPTLC2	Other	4.40252	0.999938		0.571254	2.52147e-07	**	MYRIOCIN
SLC25A6	Other	5.66038	0.999938		0.554523	6.64873e-06	**	CLODRONATE
HSPA5	Other	4.40252	0.999938		0.678172	5.71509e-06	**	5-FLUOROURACIL / FLUOROURACIL
DEPTOR	PI3K	5.03145	0.999938		0.567875	4.86209e-06	**	OSI-027; AZD8055 / AZD-8055 (inhibitor); MLN0128 / INK-128 (inhibitor)
METAP1	Other	2.51572	0.999938		0.774608	2.04351e-08	**	TOSEDOSTAT; COMPOUND 14 [PMID: 23634668]
KDM5C	Other	1.88679	0.999938		0.802554	3.39131e-10	**	GSK-J4; GSK-J1; IOX2; PBIT / CHEMBL1336959 (inhibitor)
METAP2	Other	2.51572	0.999938		0.63322	1.01411e-09	**	PPI-2458; BELORANIB; XMT-1107; XMT-1191; BELORANIB; TOSEDOSTAT
UBA3	Other	0.628931	0.999938		0.973142	1.22934e-23	**	PEVONEDISTAT; MLN4924 / PEVONEDISTAT (inhibitor); MLN-4924 / PEVONEDISTAT
DEGS1	Other	5.03145	0.999938		0.577776	2.29171e-05	**	RBM2-1B
ADAM17	NOTCH	1.88679	0.999938		0.67584	5.74855e-10	**	ILOMASTAT; BMS-561392 / CHEMBL489100 (inhibitor); IK-862 / CHEMBL148169 (inhibitor); DPC-333 / CHEMBL1630098 (inhibitor); INCB7839 / ADERBASIB; GW-3333 / CHEMBL514958 (inhibitor); APRATASTAT
IRF3	Other	1.25786	0.999938		0.750821	1.26688e-12	**	IFN
CREBBP	NOTCH	0.628931	0.999938		0.767073	1.02965e-22	**	C646 / METHYLPHENIDATE; ISCHEMIN; I-CBP112; SGC-CBP30; COMPOUND 50 [PMID: 24313754]
GRB2	RTK RAS	0.628931	0.999938		1.00083	1.40105e-16	**	LIPOSOMAL GRB-2; HEREGULIN; ACTINOMYCIN D / DACTINOMYCIN; ANTINEOPLASTIC; TCDD
ARNT	Other	5.66038	0.999938		0.481765	0.000260498	**	HYDROCORTISONE; TCDD; PROTEASOME INHIBITOR
SMAD4	TGF-Beta	1.88679	0.999938		0.653941	3.64762e-08	**	Sapanisertib / INK-128; CETUXIMAB; Gemcitabine / GEMCITABINE; 5-FLUOROURACIL / FLUOROURACIL; Cisplatin; Crizotinib / CRIZOTINIB; N/A; Paclitaxel / PACLITAXEL; Carboplatin / CARBOPLATIN; SD-093; TGF; Irinotecan / IRINOTECAN; Imatinib / IMATINIB; Alectinib / ALECTINIB
PPIA	Other	0.628931	0.999938		0.685704	2.40885e-16	**	CYCLOSPORIN A / CYCLOSPORINE (inhibitor); L-PROLINE; CSA / CYCLOSPORINE; VOCLOSPORIN; CYCLOSPORINE; IMMUNOSUPPRESSIVE; SCY-635 / CHEMBL1269597
IPO8	Other	1.25786	0.999938		0.622434	4.15987e-09	**	MKC-1 / ENMD-981693
SP3	Other	3.77358	0.999938		0.440574	0.000238792	**	DOXORUBICIN
NPEPL1	Other	5.66038	0.999938		0.402622	0.00228612	**	TOSEDOSTAT
SMAD3	TGF-Beta	0.628931	0.999938		0.692841	4.53949e-14	**	ENZYME INHIBITOR; HALOFUGINONE; ANTIESTROGEN; LEUPROLIDE ACETATE; DEXAMETHASONE; GENISTEIN
BAX	Other	1.88679	0.999938		0.550146	2.57831e-06	**	PREDNISOLONE; METHOTREXATE; NITROGEN MUSTARD / MECHLORETHAMINE HYDROCHLORIDE; DOXORUBICIN; CA4P / COMBRETASTATIN; PHENYLEPHRINE; DHEA / PRASTERONE; PHENOBARBITAL; BICALUTAMIDE; DHT / STANOLONE; MELATONIN; SULFORAPHANE; MEDROXYPROGESTERONE / MEDROXYPROGESTERONE ACETATE; ETOPOSIDE; COBALT; C5A / RAVIDASVIR; ADM; FLUDARABINE; TESTOSTERONE UNDECANOATE; NFX / NAFOXIDINE; QUERCETIN; M-CSF / CILMOSTIM; …
CRBN	Other	4.40252	0.999938		0.408239	0.000805403	**	POMALIDOMIDE; LENALIDOMIDE; THALIDOMIDE; Lenalidomide / LENALIDOMIDE; POMALIDOMIDE; LENALIDOMIDE; Pomalidomide / POMALIDOMIDE
TPCN1	Other	5.66038	0.999938		0.366839	0.00217464	**	VERAPAMIL; PHOSPHATIDYL (3,5) INOSITOL BISPHOSPHATE / CLOFAZIMINE (activator); CD2+ / PYRIMETHAMINE (channel blocker)
MLST8	PI3K	1.25786	0.999938		0.621342	2.49157e-07	**	AZD8055 / AZD-8055 (inhibitor); MLN0128 / INK-128 (inhibitor); OSI-027
HDAC3	Other	0.628931	0.999938		0.764291	3.37347e-11	**	CUDC-101; ROMIDEPSIN; RG2833; DACINOSTAT; VALPROIC ACID; BUTYRIC ACID / BUTANOIC ACID (inhibitor); MOCETINOSTAT; TACEDINALINE; ENTINOSTAT; VORINOSTAT; QUISINOSTAT; DROXINOSTAT; TRICHOSTATIN A / TRICHOSTATIN (inhibitor); CHR-3996 / CHEMBL1801250 (inhibitor); PANOBINOSTAT; VORINOSTAT; RGFP109; RESMINOSTAT; GIVINOSTAT / CHEMBL1213492; BELINOSTAT; CRA-024781 / ABEXINOSTAT; ROMIDEPSIN; ROMIDEPSIN; ENT…
MAP3K20	Other	5.03145	0.999938		0.361473	0.00322336	**	COMPOUND 15B [PMID: 16539403]
CDC42	Other	1.25786	0.999938		0.505811	8.69659e-08	**	GNRH / GONADORELIN ACETATE
TJP1	Other	5.66038	0.999938		0.337263	0.00781119	**	DEXAMETHASONE; GENISTEIN; ETHANOL / ALCOHOL
CIC	Other	1.25786	0.999938		0.456463	1.12443e-07	**	VEMURAFENIB; SELUMETINIB (AZD6244) / SELUMETINIB; TRAMETINIB
GART	Other	0.628931	0.999938		0.63861	1.92967e-10	**	PEMETREXED DISODIUM; PEMETREXED / PEMETREXED (CHEMBL1201258); PEMETREXED / PEMETREXED (CHEMBL1201258)
DNAJB1	Other	1.88679	0.999938		0.420961	1.2863e-05	**	HSP70
SIRT2	Other	3.77358	0.999938		0.33748	0.00194821	**	COMPOUND 86 [PMID: 26982234]; COMPOUND 17 [PMID: 23570514] / SODIUM LAURYL SULFATE (inhibitor); AGK2
CASP8	Other	0.628931	0.999938		0.648594	3.50294e-09	**	CONATUMUMAB; COMPOUND 4 [PMID: 12408711]; EMRICASAN; NIVOCASAN; Z-IETD-FMK; EMRICASAN
FCGR2A	Other	3.14465	0.999938		0.491414	0.0102966	**	SM-101 / THIOLACTOMYCIN (antagonist)
INPPL1	Other	1.25786	0.999938		0.417456	3.30904e-06	**	ANTISENSE OLIGONUCLEOTIDES; AS1949490
ENTPD1	Other	0.628931	0.999938		0.807506	1.8609e-05	**	PSB-0963 / CHEMBL608559 (inhibitor)
TPT1	Other	1.88679	0.999938		0.385585	0.000558866	**	5-FLUOROURACIL / FLUOROURACIL
FADD	Other	4.40252	0.999938		0.312236	0.0202794	**	FAS LIGAND / RIZATRIPTAN
BIRC2	Other	0.628931	0.999938		0.494351	1.42112e-07	**	HGS1029; AZD5582 / CHEMBL3108827 (antagonist); BIRINAPANT; BV-6; AT-406; BIRINAPANT; GDC0917; GDC-0152 / CHEMBL2063869 (antagonist); LCL161 / CHEMBL2431768 (inhibitor); AT-406; LCL161 / CHEMBL2431768 (antagonist); HGS 1029; BIRINAPANT; SM-122 / CHEMBL481422 (inhibitor); SM-337 / CHEMBL504559 (antagonist); BIRINAPANT
PSME4	Other	2.51572	0.999938		0.276568	0.00360938	**	BORTEZOMIB; CARFILZOMIB
PPIB	Other	5.03145	0.999938		0.230485	0.0620644	*	L-PROLINE; CYCLOSPORIN A / CYCLOSPORINE
SOS1	RTK RAS	1.88679	0.999938		0.242995	0.00161305	**	IL-6
AKT1S1	PI3K	0.628931	0.999938		0.401631	1.14807e-05	**	OSI-027; AZD8055 / AZD-8055 (inhibitor); MLN0128 / INK-128 (inhibitor)
IRS1	RTK RAS	6.28931	0.885913		0.00637867	0.964335		GS-101; GLIMEPIRIDE; DHEA / PRASTERONE; INOSITOL; ETHANOL / ALCOHOL
ADAM10	NOTCH	0.628931	0.999938		0.386897	1.29473e-05	**	ILOMASTAT; INCB7839 / ADERBASIB; COMPOUND 25 [PMID: 18068976]
EIF4G1	Other	0.628931	0.999938		0.342078	1.13385e-05	**	INSULIN
PSMA6	Other	1.88679	0.999938		0.305876	0.0186181	**	CARFILZOMIB; CARFILZOMIB; OPROZOMIB; BORTEZOMIB; MARIZOMIB; IXAZOMIB CITRATE; BORTEZOMIB
HTT	Other	3.77358	0.999938		0.185691	0.0481498	**	LEVOMILNACIPRAN HYDROCHLORIDE; CHLORPHENTERMINE HYDROCHLORIDE; SERTRALINE HYDROCHLORIDE; ITI-007 / ITI-007 (CHEMBL3545044) (inhibitor); MAZINDOL; MILNACIPRAN HYDROCHLORIDE; TRAZODONE HYDROCHLORIDE; DESVENLAFAXINE SUCCINATE; PROTRIPTYLINE HYDROCHLORIDE; PAROXETINE HYDROCHLORIDE; ESCITALOPRAM OXALATE; TEDATIOXETINE; AMITRIPTYLINE HYDROCHLORIDE; NEFAZODONE HYDROCHLORIDE; VENLAFAXINE HYDROCHLORIDE; M…
ARID1A	Other	0.628931	0.999938		0.378361	0.00013499	**	DASATINIB; Trastuzumab / TRASTUZUMAB; GSK126 / CHEMBL3287735
SIRT1	Other	4.40252	0.999938		0.205529	0.16863		SELISISTAT / CHEMBL420311 (inhibitor); COMPOUND 17 [PMID: 23570514] / SODIUM LAURYL SULFATE (inhibitor); SIRT1 ACTIVATOR 3; GSK184072; GSK2245840; SRT501; SRT1720 / CHEMBL257991 (activator); SRT2104; SPLITOMICIN; SEN0014196 / CHEMBL420311
EEF2	Other	0.628931	0.999938		0.316368	0.000309377	**	SS1(DSFV)-PE38 / SS1(dsFv)-PE38; DENILEUKIN DIFTITOX; VB4-845 / OPORTUZUMAB MONATOX
SLC12A4	Other	3.77358	0.999938		0.187538	0.106419	*	DIOA; BUMETANIDE; BUMETANIDE
PTP4A1	Other	1.88679	0.999938		0.22081	0.0464131	**	HALOFUGINONE
RAC1	RTK RAS	0.628931	0.999938		0.320136	0.00599419	**	DABRAFENIB; VEMURAFENIB
EML4	Other	0.628931	0.999938		0.276243	0.00468092	**	TAE226 / CHEMBL458997; Sirolimus / SIROLIMUS; AZD3463; Crizotinib / CRIZOTINIB; Alectinib / ALECTINIB; AUY922 / NVP-AUY922; PF-06463922 / LORLATINIB; Afatinib / AFATINIB; X-396; AP26113 / BRIGATINIB; Ceritinib / CERITINIB; TAE684 / TAE-684; X-376; Entrectinib / ENTRECTINIB; ASP3026 / ASP-3026; TPX-0005
PTPRF	Other	5.03145	0.999938		0.12764	0.373467		ERLOTINIB HYDROCHLORIDE; ILLUDALIC ACID
CARM1	Other	1.25786	0.999938		0.189113	0.0792503	*	MS049; BMS PYRAZOLE INHIBITOR 7F / CHEMBL468927 (inhibitor); MS023 / PREGNENOLONE (inhibitor); SGC2085; BIIB021; COMPOUND 17F [PMID: 19632837]
NFKB1	Other	1.88679	0.999938		0.160381	0.14737	*	THALIDOMIDE; HMPL-004; PG-490-88 / OMTRIPTOLIDE SODIUM; THYMOSIN BETA-4; THALIDOMIDE; BARDOXOLONE; BORTEZOMIB; NF-KB DECOY
CASP4	Other	2.51572	0.999938		0.143329	0.231297		EMRICASAN; M826; CASP 4 INHIB; VRT-043198 / METHOHEXITAL (inhibitor)
DSP	Other	3.77358	0.999938		0.118615	0.354504		ENALAPRIL
BSG	Other	4.40252	0.999938		0.117535	0.423532		GAVILIMOMAB
NR3C1	Other	1.25786	0.999938		0.157971	0.116756	*	BUDESONIDE; BETAMETHASONE BENZOATE; VAMOROLONE; LOTEPREDNOL ETABONATE; METHYLPREDNISOLONE ACETATE; HYDROCORTAMATE; MIFEPRISTONE; FLURANDRENOLIDE; GLUCOCORTICOID; FLUTICASONE; HYDROCORTAMATE; FOSDAGROCORAT; DIFLORASONE; BECLOMETHASONE DIPROPIONATE; FLUTICASONE PROPIONATE; MOMETASONE; TRIAMCINOLONE ACETONIDE; HE3286; FLUNISOLIDE; FLUTICASONE FUROATE; FLUMETHASONE PIVALATE; PREDNISOLONE; FLUOCINONID…
CUL4A	Other	0.628931	0.999938		0.196333	0.0525206	*	LENALIDOMIDE; THALIDOMIDE; POMALIDOMIDE
PDE6D	Other	0.628931	0.999938		0.202366	0.0847244	*	PENTOXIFYLLINE; DIPYRIDAMOLE
TUBB6	Other	1.25786	0.999938		0.17058	0.258337		BRENTUXIMAB VEDOTIN; FOSBRETABULIN DISODIUM; LEXIBULIN; VERUBULIN; IXABEPILONE; SAGOPILONE; VINORELBIN DITARTRATE; VINBLASTINE SULFATE; INDIBULIN; CROLIBULIN; TRASTUZUMAB EMTANSINE; VINFLUNINE; CABAZITAXEL; PACLITAXEL POLIGLUMEX; VINCRISTINE SULFATE; FOSBRETABULIN TROMETHAMINE; ERIBULIN MESYLATE; DOCETAXEL HYDRATE; PLINABULIN; COLCHICINE; DAVUNETIDE; PACLITAXEL
VPS37A	Other	4.40252	0.999938		0.0857432	0.47009		CETUXIMAB
ERCC4	Other	0.628931	0.999938		0.157606	0.0717817	*	Cisplatin
HDAC4	Other	1.88679	0.999938		0.0991701	0.287752		CUDC-101; PANOBINOSTAT; FK-228; BELINOSTAT; PCI-24781 / ABEXINOSTAT (inhibitor); ROMIDEPSIN; QUISINOSTAT; BELINOSTAT; CUDC-101; ROMIDEPSIN; VORINOSTAT; SB939 / CHEMBL1851943 (inhibitor); BELINOSTAT; VORINOSTAT; MGCD-0103 / MOCETINOSTAT; GIVINOSTAT / CHEMBL1213492 (inhibitor); TRICHOSTATIN A / TRICHOSTATIN (inhibitor); PANOBINOSTAT; ROMIDEPSIN; CUDC-101; ROMIDEPSIN; PANOBINOSTAT; BELINOSTAT; DACIN…
UTRN	Other	1.88679	0.999938		0.109602	0.348773		ENZYME INHIBITOR
TEP1	Other	3.77358	0.999938		0.0784679	0.538014		GRN163L; V934/V935
NF2	HIPPO	1.88679	0.999938		0.0597452	0.434431		SELUMETINIB (AZD6244) / SELUMETINIB; Imatinib / IMATINIB; Bevacizumab / BEVACIZUMAB; Lapatinib / LAPATINIB; TEMSIROLIMUS; Cetuximab / CETUXIMAB; Erlotinib / ERLOTINIB; Tensirolimus; EVEROLIMUS; Octreotide / OCTREOTIDE; CARBOPLATIN; CISPLATIN; Everolimus / EVEROLIMUS; AR42 / CHEMBL191482; Chemotherapy
APC	WNT	2.51572	0.999938		0.0658055	0.643561		K-756; Ibuprofen / IBUPROFEN; Sulindac / SULINDAC; NC043; JW67; Leucovorin / LEUCOVORIN; DIFLUOROMETHYLORNITHINE / L-EFLORNITHINE; Niclosamide / NICLOSAMIDE; iCRT-14; JW55; CCT031374; TRIIODOTHYRONINE / LIOTHYRONINE SODIUM; PKF118-310; Binimetinib / BINIMETINIB; Trastuzumab / TRASTUZUMAB; PKF115-584; JW74; G007-LK / CHEMBL2325503; CGP049090; CCT036477; Celecoxib / CELECOXIB; Dasatinib / DASATINIB…
PPAT	Other	1.88679	0.999938		0.0574749	0.637311		AZATHIOPRINE; AZATHIOPRINE SODIUM; MERCAPTOPURINE HYDRATE
IPO13	Other	0.628931	0.999938		0.0733743	0.457439		MKC-1 / ENMD-981693
USP5	Other	1.88679	0.999938		0.0200414	0.826632		VIALININ A
AHR	Other	4.40252	0.999938		0.0114246	0.925262		TCDD; METHYLCELLULOSE
KAT8	Other	3.14465	0.999938		0.0117384	0.933132		MG149 / CHEMBL1215739 (inhibitor)

## Sheet: Figure 4A
Gene	Pathway	Encoding	DNA	PRO
ABL1	RTK RAS	Kinase	0.632911	1.25786
ADAM10	NOTCH	Non-kinase	1.26582	0.628931
ADAM17	NOTCH	Non-kinase	0.632911	1.88679
AKT1S1	PI3K	Non-kinase	0.632911	0.628931
APC	WNT	Non-kinase	1.89873	2.51572
ARHGAP35	RTK RAS	Non-kinase	1.26582	2.51572
ATM	TP53	Kinase	1.26582	0.628931
CBL	RTK RAS	Non-kinase	0.632911	1.25786
CREBBP	NOTCH	Non-kinase	0.632911	0.628931
CTNNB1	WNT	Non-kinase	18.3544	1.25786
DEPDC5	PI3K	Non-kinase	0.632911	0.628931
DVL2	WNT	Non-kinase	0.632911	0.628931
FAT1	HIPPO	Non-kinase	0.632911	10.6918
GSK3B	WNT	Kinase	0.632911	1.25786
HMCN1	HIPPO	Non-kinase	4.43038	22.6415
IRS2	RTK RAS	Non-kinase	1.26582	13.8365
ITCH	NOTCH	Non-kinase	0.632911	2.51572
KEAP1	NRF2	Non-kinase	1.26582	8.80503
KRAS	RTK RAS	Non-kinase	0.632911	1.88679
LZTR1	WNT	Non-kinase	1.26582	1.88679
MET	RTK RAS	Kinase	0.632911	6.28931
NCOR1	NOTCH	Non-kinase	1.26582	0
NCOR2	NOTCH	Non-kinase	1.89873	0
NF1	RTK RAS	Non-kinase	1.89873	0
NOTCH2	NOTCH	Non-kinase	1.26582	3.14465
NUMB	NOTCH	Non-kinase	0.632911	0
PIK3CA	PI3K	Kinase	0.632911	0.628931
PIK3CB	PI3K	Kinase	0.632911	1.25786
PIK3R1	PI3K	Kinase	1.26582	0
PLXNB1	RTK RAS	Non-kinase	0.632911	1.88679
PPP2R1A	PI3K	Non-kinase	0.632911	0
PTEN	PI3K	Non-kinase	1.89873	2.51572
PTPN11	RTK RAS	Non-kinase	1.26582	1.88679
RAPGEF2	RTK RAS	Non-kinase	1.26582	0.628931
RASA2	RTK RAS	Non-kinase	0.632911	0
RASAL2	RTK RAS	Non-kinase	0.632911	3.14465
RB1	Cell Cycle	Non-kinase	5.6962	6.28931
RPS6KA3	TP53	Kinase	1.89873	3.77358
SMAD3	TGF-Beta	Non-kinase	0.632911	0.628931
SMAD4	TGF-Beta	Non-kinase	1.26582	1.88679
SNW1	NOTCH	Non-kinase	0.632911	0
SPEN	NOTCH	Non-kinase	0.632911	0
TAOK2	HIPPO	Kinase	0.632911	0.628931
TLE1	WNT	Non-kinase	1.26582	0.628931
TSC1	PI3K	Non-kinase	0.632911	0
TSC2	PI3K	Non-kinase	5.06329	0
AKT1	PI3K	Kinase	0	2.51572
ARAF	RTK RAS	Kinase	0	1.25786
BRAF	RTK RAS	Kinase	0	1.25786
CDKN1B	Cell Cycle	Non-kinase	0	7.54717
CDKN2C	Cell Cycle	Non-kinase	0	13.8365
CHD4	WNT	Non-kinase	0	0
CHD8	WNT	Non-kinase	0	0
CTBP1	NOTCH	Non-kinase	0	0
CUL1	NOTCH	Non-kinase	0	0
DAB2IP	RTK RAS	Non-kinase	0	5.66038
DEPTOR	PI3K	Non-kinase	0	5.03145
DTX3L	NOTCH	Non-kinase	0	6.91824
ERBB2	RTK RAS	Kinase	0	11.3208
ERBB3	RTK RAS	Kinase	0	10.6918
FNTA	RTK RAS	Non-kinase	0	0
FZD8	WNT	Non-kinase	0	6.91824
HDAC2	NOTCH	Non-kinase	0	0
INSR	RTK RAS	Kinase	0	5.03145
IRS1	RTK RAS	Non-kinase	0	6.28931
LIMD1	HIPPO	Non-kinase	0	1.88679
LLGL1	HIPPO	Non-kinase	0	1.25786
MAPK1	RTK RAS	Kinase	0	1.25786
MAPKAP1	PI3K	Non-kinase	0	0.628931
MLST8	PI3K	Non-kinase	0	1.25786
MLXIPL	MYC	Non-kinase	0	8.80503
MTOR	PI3K	Kinase	0	0.628931
NCSTN	NOTCH	Non-kinase	0	2.51572
PDGFRB	RTK RAS	Kinase	0	10.0629
RAF1	RTK RAS	Kinase	0	0
RAPGEF1	RTK RAS	Non-kinase	0	0
RASA3	RTK RAS	Non-kinase	0	6.91824
RASAL3	RTK RAS	Non-kinase	0	0
RPS6KB1	PI3K	Kinase	0	2.51572
RPTOR	PI3K	Non-kinase	0	3.77358
SCRIB	HIPPO	Non-kinase	0	3.14465
SOS1	RTK RAS	Non-kinase	0	1.88679
TAOK1	HIPPO	Kinase	0	0
TAOK3	HIPPO	Kinase	0	0.628931
THBS2	NOTCH	Non-kinase	0	1.88679
FHL1	NOTCH	Non-kinase	0	15.7233
PDK1	PI3K	Kinase	0	12.5786
MFAP5	NOTCH	Non-kinase	0	27.673
LLGL2	HIPPO	Non-kinase	0	5.66038
CDK6	Cell Cycle	Kinase	0	18.8679
EGFR	RTK RAS	Kinase	0	11.9497
YAP1	HIPPO	Non-kinase	0	4.40252
RHEB	PI3K	Non-kinase	0	7.54717
CDK4	Cell Cycle	Kinase	0	10.0629
STK4	HIPPO	Kinase	0	3.14465
EGFL7	NOTCH	Non-kinase	0	15.7233
STK3	HIPPO	Kinase	0	6.28931
CDK2	Cell Cycle	Kinase	0	1.25786
RICTOR	PI3K	Non-kinase	0	0
EIF4EBP1	PI3K	Non-kinase	0	7.54717
MLX	MYC	Non-kinase	0	8.1761
NRAS	RTK RAS	Non-kinase	0	0
AKT2	PI3K	Kinase	0	3.77358
CSNK1D	HIPPO	Kinase	0	1.88679
NF2	HIPPO	Non-kinase	0	1.88679
TEAD1	HIPPO	Non-kinase	0	3.14465
SMAD2	TGF-Beta	Non-kinase	0	1.88679
GRB2	RTK RAS	Non-kinase	0	0.628931
PIN1	RTK RAS	Non-kinase	0	3.14465
PEBP1	RTK RAS	Non-kinase	0	7.54717
MAP2K1	RTK RAS	Kinase	0	1.25786
MAPK3	RTK RAS	Kinase	0	0.628931
SHOC2	RTK RAS	Non-kinase	0	0
SHC1	RTK RAS	Non-kinase	0	6.28931
RASA1	RTK RAS	Non-kinase	0	0
PEA15	RTK RAS	Non-kinase	0	2.51572
FNTB	RTK RAS	Non-kinase	0	0
SKP1	NOTCH	Non-kinase	0	9.43396
RAC1	RTK RAS	Non-kinase	0	0.628931
RPS6	PI3K	Non-kinase	0	0
APH1A	NOTCH	Non-kinase	0	1.88679
EP300	NOTCH	Non-kinase	0	0
PPP1CA	RTK RAS	Non-kinase	0	0
FGFR4	RTK RAS	Kinase	0	12.5786
HDAC1	NOTCH	Non-kinase	0	0
MAP2K2	RTK RAS	Kinase	0	0
CUL3	NRF2	Non-kinase	0	0

## Sheet: Figure 4C
Gene	Pathway	Encoding	RNA	PRO
MFAP5	NOTCH	Non-kinase	39.7661	27.673
HMCN1	HIPPO	Non-kinase	19.883	22.6415
CDKN2C	Cell Cycle	Non-kinase	12.2807	13.8365
FZD8	WNT	Non-kinase	11.6959	6.91824
PDK1	PI3K	Kinase	11.4035	12.5786
TEAD1	HIPPO	Non-kinase	11.1111	3.14465
EGFL7	NOTCH	Non-kinase	10.2339	15.7233
IRS2	RTK RAS	Non-kinase	10.2339	13.8365
NOTCH2	NOTCH	Non-kinase	9.94152	3.14465
DEPTOR	PI3K	Non-kinase	9.64912	5.03145
CDK6	Cell Cycle	Kinase	8.77193	18.8679
RASAL2	RTK RAS	Non-kinase	8.47953	3.14465
APC	WNT	Non-kinase	8.18713	2.51572
FAT1	HIPPO	Non-kinase	8.18713	10.6918
MET	RTK RAS	Kinase	8.18713	6.28931
TLE1	WNT	Non-kinase	8.18713	0.628931
DEPDC5	PI3K	Non-kinase	7.89474	0.628931
EIF4EBP1	PI3K	Non-kinase	7.89474	7.54717
SHC1	RTK RAS	Non-kinase	7.89474	6.28931
CTNNB1	WNT	Non-kinase	7.30994	1.25786
ERBB2	RTK RAS	Kinase	7.30994	11.3208
LLGL2	HIPPO	Non-kinase	7.30994	5.66038
EGFR	RTK RAS	Kinase	7.01754	11.9497
IRS1	RTK RAS	Non-kinase	7.01754	6.28931
DAB2IP	RTK RAS	Non-kinase	6.72515	5.66038
PDGFRB	RTK RAS	Kinase	6.72515	10.0629
CDK4	Cell Cycle	Kinase	6.43275	10.0629
RASA3	RTK RAS	Non-kinase	6.43275	6.91824
YAP1	HIPPO	Non-kinase	6.43275	4.40252
CDK2	Cell Cycle	Kinase	6.14035	1.25786
FGFR4	RTK RAS	Kinase	6.14035	12.5786
GSK3B	WNT	Kinase	6.14035	1.25786
MAP2K1	RTK RAS	Kinase	6.14035	1.25786
RAPGEF2	RTK RAS	Non-kinase	6.14035	0.628931
RPS6KA3	TP53	Kinase	6.14035	3.77358
DVL2	WNT	Non-kinase	5.55556	0.628931
PIK3CB	PI3K	Kinase	5.55556	1.25786
BRAF	RTK RAS	Kinase	5.26316	1.25786
HDAC2	NOTCH	Non-kinase	5.26316	0
KRAS	RTK RAS	Non-kinase	5.26316	1.88679
MAPK1	RTK RAS	Kinase	5.26316	1.25786
RICTOR	PI3K	Non-kinase	5.26316	0
SMAD4	TGF-Beta	Non-kinase	5.26316	1.88679
HDAC1	NOTCH	Non-kinase	4.97076	0
MAPK3	RTK RAS	Kinase	4.97076	0.628931
MLX	MYC	Non-kinase	4.97076	8.1761
ERBB3	RTK RAS	Kinase	4.67836	10.6918
FNTB	RTK RAS	Non-kinase	4.67836	0
LLGL1	HIPPO	Non-kinase	4.67836	1.25786
MLXIPL	MYC	Non-kinase	4.67836	8.80503
ATM	TP53	Kinase	4.38596	0.628931
RAPGEF1	RTK RAS	Non-kinase	4.38596	0
SHOC2	RTK RAS	Non-kinase	4.38596	0
CTBP1	NOTCH	Non-kinase	4.09357	0
FNTA	RTK RAS	Non-kinase	4.09357	0
RB1	Cell Cycle	Non-kinase	4.09357	6.28931
RPS6KB1	PI3K	Kinase	4.09357	2.51572
TAOK2	HIPPO	Kinase	4.09357	0.628931
ARHGAP35	RTK RAS	Non-kinase	3.80117	2.51572
INSR	RTK RAS	Kinase	3.80117	5.03145
NCSTN	NOTCH	Non-kinase	3.80117	2.51572
PTEN	PI3K	Non-kinase	3.80117	2.51572
THBS2	NOTCH	Non-kinase	3.80117	1.88679
ADAM17	NOTCH	Non-kinase	3.50877	1.88679
APH1A	NOTCH	Non-kinase	3.50877	1.88679
CBL	RTK RAS	Non-kinase	3.50877	1.25786
PLXNB1	RTK RAS	Non-kinase	3.50877	1.88679
PPP2R1A	PI3K	Non-kinase	3.50877	0
CHD4	WNT	Non-kinase	3.21637	0
CREBBP	NOTCH	Non-kinase	3.21637	0.628931
FHL1	NOTCH	Non-kinase	3.21637	15.7233
ITCH	NOTCH	Non-kinase	3.21637	2.51572
LIMD1	HIPPO	Non-kinase	3.21637	1.88679
NF1	RTK RAS	Non-kinase	3.21637	0
PEA15	RTK RAS	Non-kinase	3.21637	2.51572
SMAD3	TGF-Beta	Non-kinase	3.21637	0.628931
GRB2	RTK RAS	Non-kinase	2.92398	0.628931
PEBP1	RTK RAS	Non-kinase	2.92398	7.54717
PPP1CA	RTK RAS	Non-kinase	2.92398	0
RAC1	RTK RAS	Non-kinase	2.92398	0.628931
SCRIB	HIPPO	Non-kinase	2.92398	3.14465
SOS1	RTK RAS	Non-kinase	2.92398	1.88679
TSC2	PI3K	Non-kinase	2.92398	0
AKT1	PI3K	Kinase	2.63158	2.51572
MTOR	PI3K	Kinase	2.63158	0.628931
PTPN11	RTK RAS	Non-kinase	2.63158	1.88679
RHEB	PI3K	Non-kinase	2.63158	7.54717
STK3	HIPPO	Kinase	2.63158	6.28931
AKT1S1	PI3K	Non-kinase	2.33918	0.628931
CHD8	WNT	Non-kinase	2.33918	0
CUL1	NOTCH	Non-kinase	2.33918	0
EP300	NOTCH	Non-kinase	2.33918	0
KEAP1	NRF2	Non-kinase	2.33918	8.80503
RAF1	RTK RAS	Kinase	2.33918	0
RPS6	PI3K	Non-kinase	2.33918	0
RPTOR	PI3K	Non-kinase	2.33918	3.77358
STK4	HIPPO	Kinase	2.33918	3.14465
ABL1	RTK RAS	Kinase	2.04678	1.25786
AKT2	PI3K	Kinase	2.04678	3.77358
CDKN1B	Cell Cycle	Non-kinase	2.04678	7.54717
CSNK1D	HIPPO	Kinase	2.04678	1.88679
DTX3L	NOTCH	Non-kinase	2.04678	6.91824
NF2	HIPPO	Non-kinase	2.04678	1.88679
PIK3R1	PI3K	Kinase	2.04678	0
RASA1	RTK RAS	Non-kinase	2.04678	0
TAOK1	HIPPO	Kinase	2.04678	0
TAOK3	HIPPO	Kinase	2.04678	0.628931
ADAM10	NOTCH	Non-kinase	1.75439	0.628931
MAP2K2	RTK RAS	Kinase	1.75439	0
NCOR2	NOTCH	Non-kinase	1.75439	0
NRAS	RTK RAS	Non-kinase	1.75439	0
PIK3CA	PI3K	Kinase	1.75439	0.628931
SMAD2	TGF-Beta	Non-kinase	1.75439	1.88679
SPEN	NOTCH	Non-kinase	1.75439	0
CUL3	NRF2	Non-kinase	1.46199	0
MAPKAP1	PI3K	Non-kinase	1.46199	0.628931
NCOR1	NOTCH	Non-kinase	1.46199	0
RASAL3	RTK RAS	Non-kinase	1.46199	0
ARAF	RTK RAS	Kinase	1.16959	1.25786
SKP1	NOTCH	Non-kinase	1.16959	9.43396
LZTR1	WNT	Non-kinase	0.877193	1.88679
MLST8	PI3K	Non-kinase	0.877193	1.25786
RASA2	RTK RAS	Non-kinase	0.877193	0
TSC1	PI3K	Non-kinase	0.877193	0
SNW1	NOTCH	Non-kinase	0.584795	0
PIN1	RTK RAS	Non-kinase	0.292398	3.14465

## Sheet: Figure 5A
Drug	Target	FC	p	Pathway
BLU.9931	FGFR4	-5.14989	0.0227635	RTK RAS
Tanespimycin	HSP90AB1	-1.46726	0.0412375	Other
Alvespimycin	HSP90AB1	-1.3119	0.0713364	Other
Rapamycin	MTOR	-1.54015	0.117764	PI3K
PF.04691502	MTOR	-1.73865	0.185906	PI3K
Alvespimycin	HSP90AA1	-0.418082	0.420012	Other
Tanespimycin	HSP90AA1	-0.354692	0.493112	Other
Dasatinib	SRC	-0.502223	0.569713	Other

## Sheet: Table S1
Gene	Supporting evidence
PDGFRB
FGFR4	PMID: 31167419
ERBB2
ERBB3	PMID: 26595522
CDK6	PMID: 33931882
MFAP5
HMCN1
HSP90AB1
HSP90AB4P

## Sheet: Table S2
Gene	Protein Overexpression in HCC-Gao (%)	Protein Overexpression in HCC-Jiang (%)	mRNA Overexpression in HCC-Gao (%)	mRNA Overexpression in HCC-Jiang (%)	Mutation Rate in HCC-Gao (%)	Is druggable target	Is kinase	Is significant in Caruso et al.	Staining in Protein Atlas
PDGFRB	10.0629	24.4186	6.72515	11.4286	0	TRUE	TRUE	FALSE	Low
FGFR4	12.5786	#N/A	6.14035	2.85714	0	TRUE	TRUE	TRUE	High
ERBB2	11.3208	5.06329	7.30994	2.85714	0	TRUE	TRUE	FALSE	Medium
ERBB3	10.6918	#N/A	4.67836	11.4286	0	TRUE	TRUE	FALSE	High
CDK6	18.8679	19.1781	8.77193	5.71429	0	TRUE	TRUE	FALSE	Medium
MFAP5	27.673	#N/A	39.7661	#N/A	0	FALSE	FALSE	FALSE	Not detected
HMCN1	22.6415	#N/A	19.883	8.57143	4.43038	FALSE	FALSE	FALSE	High
HSP90AB1	1.25786	0.990099		#N/A	#N/A	TRUE	FALSE	TRUE	High

[truncated: 1 more sheets: Table S3]
